# Supplementary material for: Modeling signaling‐dependent pluripotency with Boolean logic to predict cell fate transitions
Source: Mol Syst Biol. 2018 Jan 29;14(1):e7952. doi: 10.15252/msb.20177952 (PMC5787708; doi:10.15252/msb.20177952)
Supplement: Supplementary file 3 — Dataset EV1 [file MSB-14-e7952-s003.xlsx]

## Sheet: Sheet1
List of the Microarray data used for the GRN prediction	Accession	Description: Source Database
	E-MEXP-1375_pull-out_blank-rep1	ArrayExpress Accession_Source Name
	E-MEXP-1375_pull-out_blank-rep2	ArrayExpress Accession_Source Name
	E-MEXP-1375_pull-out_let-7c-rep1	ArrayExpress Accession_Source Name
	E-MEXP-1375_pull-out_let-7c-rep2	ArrayExpress Accession_Source Name
	E-MEXP-1375_pull-out_miR-10a-MUT-rep1	ArrayExpress Accession_Source Name
	E-MEXP-1375_pull-out_miR-10a-MUT-rep2	ArrayExpress Accession_Source Name
	E-MEXP-1375_pull-out_miR-10a-rep1	ArrayExpress Accession_Source Name
	E-MEXP-1375_pull-out_miR-10a-rep2	ArrayExpress Accession_Source Name
	E-MEXP-1375_total_blank-rep1	ArrayExpress Accession_Source Name
	E-MEXP-1375_total_blank-rep2	ArrayExpress Accession_Source Name
	E-MEXP-1375_total_blank-rep3	ArrayExpress Accession_Source Name
	E-MEXP-1375_total_miR-10a-rep1	ArrayExpress Accession_Source Name
	E-MEXP-1375_total_miR-10a-rep2	ArrayExpress Accession_Source Name
	E-MEXP-1375_total_miR-10a-rep3	ArrayExpress Accession_Source Name
	E-MEXP-1405_mESCd0	ArrayExpress Accession_Source Name
	E-MEXP-1405_mESCd10	ArrayExpress Accession_Source Name
	E-MEXP-1405_mESCd12	ArrayExpress Accession_Source Name
	E-MEXP-1405_mESCd14	ArrayExpress Accession_Source Name
	E-MEXP-1405_mESCd17	ArrayExpress Accession_Source Name
	E-MEXP-1405_mESCd3	ArrayExpress Accession_Source Name
	E-MEXP-1405_mESCd7	ArrayExpress Accession_Source Name
	E-MEXP-1976_d2	ArrayExpress Accession_Source Name
	E-MEXP-1976_d2.8	ArrayExpress Accession_Source Name
	E-MEXP-1976_d2.8GFPnegHet1	ArrayExpress Accession_Source Name
	E-MEXP-1976_d2.8GFPnegHet2	ArrayExpress Accession_Source Name
	E-MEXP-1976_d2.8GFPnegHet3	ArrayExpress Accession_Source Name
	E-MEXP-1976_d2.8GFPnegNull1	ArrayExpress Accession_Source Name
	E-MEXP-1976_d2.8GFPnegNull2	ArrayExpress Accession_Source Name
	E-MEXP-1976_d2.8GFPnegNull3	ArrayExpress Accession_Source Name
	E-MEXP-1976_d2.8GFPposHet1	ArrayExpress Accession_Source Name
	E-MEXP-1976_d2.8GFPposHet2	ArrayExpress Accession_Source Name
	E-MEXP-1976_d2.8GFPposHet3	ArrayExpress Accession_Source Name
	E-MEXP-1976_d2.8GFPposNull1	ArrayExpress Accession_Source Name
	E-MEXP-1976_d2.8GFPposNull2	ArrayExpress Accession_Source Name
	E-MEXP-1976_d2.8GFPposNull3	ArrayExpress Accession_Source Name
	E-MEXP-1976_d2.8timecourseHet	ArrayExpress Accession_Source Name
	E-MEXP-1976_d2.8timecourseNull	ArrayExpress Accession_Source Name
	E-MEXP-1976_d2timecourseHet	ArrayExpress Accession_Source Name
	E-MEXP-1976_d2timecourseNull	ArrayExpress Accession_Source Name
	E-MEXP-1976_d3	ArrayExpress Accession_Source Name
	E-MEXP-1976_d3timecourseHet	ArrayExpress Accession_Source Name
	E-MEXP-1976_d3timecourseNull	ArrayExpress Accession_Source Name
	E-MEXP-1976_d4	ArrayExpress Accession_Source Name
	E-MEXP-1976_d4timecourseHet	ArrayExpress Accession_Source Name
	E-MEXP-1976_d4timecourseNull	ArrayExpress Accession_Source Name
	E-MEXP-1976_d6	ArrayExpress Accession_Source Name
	E-MEXP-1976_d6timecourseHet	ArrayExpress Accession_Source Name
	E-MEXP-1976_d6timecourseNull	ArrayExpress Accession_Source Name
	E-MEXP-2086_8A_ES_DOX_1	ArrayExpress Accession_Source Name
	E-MEXP-2086_8A_ES_DOX_2	ArrayExpress Accession_Source Name
	E-MEXP-2086_8A_ES_DOX_3	ArrayExpress Accession_Source Name
	E-MEXP-2086_8A_ES_noDOX_1	ArrayExpress Accession_Source Name
	E-MEXP-2086_8A_ES_noDOX_2	ArrayExpress Accession_Source Name
	E-MEXP-2086_8A_ES_noDOX_3	ArrayExpress Accession_Source Name
	E-MEXP-2087_3E_ES_DOX_1	ArrayExpress Accession_Source Name
	E-MEXP-2087_3E_ES_DOX_2	ArrayExpress Accession_Source Name
	E-MEXP-2087_3E_ES_DOX_3	ArrayExpress Accession_Source Name
	E-MEXP-2087_3E_ES_noDOX_1	ArrayExpress Accession_Source Name
	E-MEXP-2087_3E_ES_noDOX_2	ArrayExpress Accession_Source Name
	E-MEXP-2087_3E_ES_noDOX_3	ArrayExpress Accession_Source Name
	E-MEXP-2238_ShCTR_3	ArrayExpress Accession_Source Name
	E-MEXP-2238_ShCTR_4	ArrayExpress Accession_Source Name
	E-MEXP-2238_ShCTR_5	ArrayExpress Accession_Source Name
	E-MEXP-2238_ShN2_3	ArrayExpress Accession_Source Name
	E-MEXP-2238_ShN2_4	ArrayExpress Accession_Source Name
	E-MEXP-2238_ShN2_5	ArrayExpress Accession_Source Name
	E-MIMR-441_BS_AGVE_01_1	ArrayExpress Accession_Source Name
	E-MIMR-441_BS_AGVE_01_2	ArrayExpress Accession_Source Name
	E-MIMR-441_BS_AGVE_01_3	ArrayExpress Accession_Source Name
	E-MIMR-441_BS_AGVE_01_4	ArrayExpress Accession_Source Name
	E-MIMR-441_BS_AGVE_01_5	ArrayExpress Accession_Source Name
	E-MIMR-441_BS_AGVE_01_6	ArrayExpress Accession_Source Name
	E-MTAB-300_0	ArrayExpress Accession_Source Name
	E-MTAB-300_1	ArrayExpress Accession_Source Name
	E-MTAB-300_10	ArrayExpress Accession_Source Name
	E-MTAB-300_100	ArrayExpress Accession_Source Name
	E-MTAB-300_101	ArrayExpress Accession_Source Name
	E-MTAB-300_102	ArrayExpress Accession_Source Name
	E-MTAB-300_103	ArrayExpress Accession_Source Name
	E-MTAB-300_104	ArrayExpress Accession_Source Name
	E-MTAB-300_105	ArrayExpress Accession_Source Name
	E-MTAB-300_106	ArrayExpress Accession_Source Name
	E-MTAB-300_107	ArrayExpress Accession_Source Name
	E-MTAB-300_108	ArrayExpress Accession_Source Name
	E-MTAB-300_109	ArrayExpress Accession_Source Name
	E-MTAB-300_11	ArrayExpress Accession_Source Name
	E-MTAB-300_110	ArrayExpress Accession_Source Name
	E-MTAB-300_111	ArrayExpress Accession_Source Name
	E-MTAB-300_112	ArrayExpress Accession_Source Name
	E-MTAB-300_113	ArrayExpress Accession_Source Name
	E-MTAB-300_114	ArrayExpress Accession_Source Name
	E-MTAB-300_115	ArrayExpress Accession_Source Name
	E-MTAB-300_116	ArrayExpress Accession_Source Name
	E-MTAB-300_117	ArrayExpress Accession_Source Name
	E-MTAB-300_118	ArrayExpress Accession_Source Name
	E-MTAB-300_119	ArrayExpress Accession_Source Name
	E-MTAB-300_12	ArrayExpress Accession_Source Name
	E-MTAB-300_13	ArrayExpress Accession_Source Name
	E-MTAB-300_14	ArrayExpress Accession_Source Name
	E-MTAB-300_15	ArrayExpress Accession_Source Name
	E-MTAB-300_16	ArrayExpress Accession_Source Name
	E-MTAB-300_17	ArrayExpress Accession_Source Name
	E-MTAB-300_18	ArrayExpress Accession_Source Name
	E-MTAB-300_19	ArrayExpress Accession_Source Name
	E-MTAB-300_2	ArrayExpress Accession_Source Name
	E-MTAB-300_20	ArrayExpress Accession_Source Name
	E-MTAB-300_21	ArrayExpress Accession_Source Name
	E-MTAB-300_22	ArrayExpress Accession_Source Name
	E-MTAB-300_23	ArrayExpress Accession_Source Name
	E-MTAB-300_24	ArrayExpress Accession_Source Name
	E-MTAB-300_25	ArrayExpress Accession_Source Name
	E-MTAB-300_26	ArrayExpress Accession_Source Name
	E-MTAB-300_27	ArrayExpress Accession_Source Name
	E-MTAB-300_28	ArrayExpress Accession_Source Name
	E-MTAB-300_29	ArrayExpress Accession_Source Name
	E-MTAB-300_3	ArrayExpress Accession_Source Name
	E-MTAB-300_30	ArrayExpress Accession_Source Name
	E-MTAB-300_31	ArrayExpress Accession_Source Name
	E-MTAB-300_32	ArrayExpress Accession_Source Name
	E-MTAB-300_33	ArrayExpress Accession_Source Name
	E-MTAB-300_34	ArrayExpress Accession_Source Name
	E-MTAB-300_35	ArrayExpress Accession_Source Name
	E-MTAB-300_36	ArrayExpress Accession_Source Name
	E-MTAB-300_37	ArrayExpress Accession_Source Name
	E-MTAB-300_38	ArrayExpress Accession_Source Name
	E-MTAB-300_39	ArrayExpress Accession_Source Name
	E-MTAB-300_4	ArrayExpress Accession_Source Name
	E-MTAB-300_40	ArrayExpress Accession_Source Name
	E-MTAB-300_41	ArrayExpress Accession_Source Name
	E-MTAB-300_42	ArrayExpress Accession_Source Name
	E-MTAB-300_43	ArrayExpress Accession_Source Name
	E-MTAB-300_44	ArrayExpress Accession_Source Name
	E-MTAB-300_45	ArrayExpress Accession_Source Name
	E-MTAB-300_46	ArrayExpress Accession_Source Name
	E-MTAB-300_47	ArrayExpress Accession_Source Name
	E-MTAB-300_48	ArrayExpress Accession_Source Name
	E-MTAB-300_49	ArrayExpress Accession_Source Name
	E-MTAB-300_5	ArrayExpress Accession_Source Name
	E-MTAB-300_50	ArrayExpress Accession_Source Name
	E-MTAB-300_51	ArrayExpress Accession_Source Name
	E-MTAB-300_52	ArrayExpress Accession_Source Name
	E-MTAB-300_53	ArrayExpress Accession_Source Name
	E-MTAB-300_54	ArrayExpress Accession_Source Name
	E-MTAB-300_55	ArrayExpress Accession_Source Name
	E-MTAB-300_56	ArrayExpress Accession_Source Name
	E-MTAB-300_57	ArrayExpress Accession_Source Name
	E-MTAB-300_58	ArrayExpress Accession_Source Name
	E-MTAB-300_59	ArrayExpress Accession_Source Name
	E-MTAB-300_6	ArrayExpress Accession_Source Name
	E-MTAB-300_60	ArrayExpress Accession_Source Name
	E-MTAB-300_61	ArrayExpress Accession_Source Name
	E-MTAB-300_62	ArrayExpress Accession_Source Name
	E-MTAB-300_63	ArrayExpress Accession_Source Name
	E-MTAB-300_64	ArrayExpress Accession_Source Name
	E-MTAB-300_65	ArrayExpress Accession_Source Name
	E-MTAB-300_66	ArrayExpress Accession_Source Name
	E-MTAB-300_67	ArrayExpress Accession_Source Name
	E-MTAB-300_68	ArrayExpress Accession_Source Name
	E-MTAB-300_69	ArrayExpress Accession_Source Name
	E-MTAB-300_7	ArrayExpress Accession_Source Name
	E-MTAB-300_70	ArrayExpress Accession_Source Name
	E-MTAB-300_71	ArrayExpress Accession_Source Name
	E-MTAB-300_72	ArrayExpress Accession_Source Name
	E-MTAB-300_73	ArrayExpress Accession_Source Name
	E-MTAB-300_74	ArrayExpress Accession_Source Name
	E-MTAB-300_75	ArrayExpress Accession_Source Name
	E-MTAB-300_76	ArrayExpress Accession_Source Name
	E-MTAB-300_77	ArrayExpress Accession_Source Name
	E-MTAB-300_78	ArrayExpress Accession_Source Name
	E-MTAB-300_79	ArrayExpress Accession_Source Name
	E-MTAB-300_8	ArrayExpress Accession_Source Name
	E-MTAB-300_80	ArrayExpress Accession_Source Name
	E-MTAB-300_81	ArrayExpress Accession_Source Name
	E-MTAB-300_82	ArrayExpress Accession_Source Name
	E-MTAB-300_83	ArrayExpress Accession_Source Name
	E-MTAB-300_84	ArrayExpress Accession_Source Name
	E-MTAB-300_85	ArrayExpress Accession_Source Name
	E-MTAB-300_86	ArrayExpress Accession_Source Name
	E-MTAB-300_87	ArrayExpress Accession_Source Name
	E-MTAB-300_88	ArrayExpress Accession_Source Name
	E-MTAB-300_89	ArrayExpress Accession_Source Name
	E-MTAB-300_9	ArrayExpress Accession_Source Name
	E-MTAB-300_90	ArrayExpress Accession_Source Name
	E-MTAB-300_91	ArrayExpress Accession_Source Name
	E-MTAB-300_92	ArrayExpress Accession_Source Name
	E-MTAB-300_93	ArrayExpress Accession_Source Name
	E-MTAB-300_94	ArrayExpress Accession_Source Name
	E-MTAB-300_95	ArrayExpress Accession_Source Name
	E-MTAB-300_96	ArrayExpress Accession_Source Name
	E-MTAB-300_97	ArrayExpress Accession_Source Name
	E-MTAB-300_98	ArrayExpress Accession_Source Name
	E-MTAB-300_99	ArrayExpress Accession_Source Name
	E-TABM-1123_UKOE-4_sc4_contr-15d_C1	ArrayExpress Accession_Source Name
	E-TABM-1123_UKOE-4_sc4_contr-15d_C2	ArrayExpress Accession_Source Name
	E-TABM-1123_UKOE-4_sc4_contr-15d_C3	ArrayExpress Accession_Source Name
	E-TABM-1123_UKOE-4_sc4_ES_D1	ArrayExpress Accession_Source Name
	E-TABM-1123_UKOE-4_sc4_ES_D2	ArrayExpress Accession_Source Name
	E-TABM-1123_UKOE-4_sc4_ES_D3	ArrayExpress Accession_Source Name
	E-TABM-1123_UKOE-4_sc4_RA-purom-15d_A1	ArrayExpress Accession_Source Name
	E-TABM-1123_UKOE-4_sc4_RA-purom-15d_A2	ArrayExpress Accession_Source Name
	E-TABM-1123_UKOE-4_sc4_RA-purom-15d_A3	ArrayExpress Accession_Source Name
	E-TABM-363_0	ArrayExpress Accession_Source Name
	E-TABM-363_1	ArrayExpress Accession_Source Name
	E-TABM-363_10	ArrayExpress Accession_Source Name
	E-TABM-363_11	ArrayExpress Accession_Source Name
	E-TABM-363_12	ArrayExpress Accession_Source Name
	E-TABM-363_13	ArrayExpress Accession_Source Name
	E-TABM-363_14	ArrayExpress Accession_Source Name
	E-TABM-363_15	ArrayExpress Accession_Source Name
	E-TABM-363_16	ArrayExpress Accession_Source Name
	E-TABM-363_17	ArrayExpress Accession_Source Name
	E-TABM-363_18	ArrayExpress Accession_Source Name
	E-TABM-363_19	ArrayExpress Accession_Source Name
	E-TABM-363_2	ArrayExpress Accession_Source Name
	E-TABM-363_20	ArrayExpress Accession_Source Name
	E-TABM-363_21	ArrayExpress Accession_Source Name
	E-TABM-363_22	ArrayExpress Accession_Source Name
	E-TABM-363_23	ArrayExpress Accession_Source Name
	E-TABM-363_24	ArrayExpress Accession_Source Name
	E-TABM-363_25	ArrayExpress Accession_Source Name
	E-TABM-363_26	ArrayExpress Accession_Source Name
	E-TABM-363_3	ArrayExpress Accession_Source Name
	E-TABM-363_4	ArrayExpress Accession_Source Name
	E-TABM-363_5	ArrayExpress Accession_Source Name
	E-TABM-363_6	ArrayExpress Accession_Source Name
	E-TABM-363_7	ArrayExpress Accession_Source Name
	E-TABM-363_8	ArrayExpress Accession_Source Name
	E-TABM-363_9	ArrayExpress Accession_Source Name
	E-TABM-493_0	ArrayExpress Accession_Source Name
	E-TABM-493_1	ArrayExpress Accession_Source Name
	E-TABM-493_10	ArrayExpress Accession_Source Name
	E-TABM-493_11	ArrayExpress Accession_Source Name
	E-TABM-493_12	ArrayExpress Accession_Source Name
	E-TABM-493_13	ArrayExpress Accession_Source Name
	E-TABM-493_14	ArrayExpress Accession_Source Name
	E-TABM-493_15	ArrayExpress Accession_Source Name
	E-TABM-493_16	ArrayExpress Accession_Source Name
	E-TABM-493_17	ArrayExpress Accession_Source Name
	E-TABM-493_18	ArrayExpress Accession_Source Name
	E-TABM-493_19	ArrayExpress Accession_Source Name
	E-TABM-493_2	ArrayExpress Accession_Source Name
	E-TABM-493_20	ArrayExpress Accession_Source Name
	E-TABM-493_21	ArrayExpress Accession_Source Name
	E-TABM-493_22	ArrayExpress Accession_Source Name
	E-TABM-493_23	ArrayExpress Accession_Source Name
	E-TABM-493_24	ArrayExpress Accession_Source Name
	E-TABM-493_25	ArrayExpress Accession_Source Name
	E-TABM-493_26	ArrayExpress Accession_Source Name
	E-TABM-493_27	ArrayExpress Accession_Source Name
	E-TABM-493_28	ArrayExpress Accession_Source Name
	E-TABM-493_29	ArrayExpress Accession_Source Name
	E-TABM-493_3	ArrayExpress Accession_Source Name
	E-TABM-493_30	ArrayExpress Accession_Source Name
	E-TABM-493_31	ArrayExpress Accession_Source Name
	E-TABM-493_32	ArrayExpress Accession_Source Name
	E-TABM-493_33	ArrayExpress Accession_Source Name
	E-TABM-493_34	ArrayExpress Accession_Source Name
	E-TABM-493_4	ArrayExpress Accession_Source Name
	E-TABM-493_5	ArrayExpress Accession_Source Name
	E-TABM-493_6	ArrayExpress Accession_Source Name
	E-TABM-493_7	ArrayExpress Accession_Source Name
	E-TABM-493_8	ArrayExpress Accession_Source Name
	E-TABM-493_9	ArrayExpress Accession_Source Name
	E-TABM-513_0	ArrayExpress Accession_Source Name
	E-TABM-513_1	ArrayExpress Accession_Source Name
	E-TABM-513_2	ArrayExpress Accession_Source Name
	E-TABM-513_3	ArrayExpress Accession_Source Name
	E-TABM-513_4	ArrayExpress Accession_Source Name
	E-TABM-513_5	ArrayExpress Accession_Source Name
	E-TABM-513_6	ArrayExpress Accession_Source Name
	E-TABM-513_7	ArrayExpress Accession_Source Name
	E-TABM-513_8	ArrayExpress Accession_Source Name
	E-TABM-562_0	ArrayExpress Accession_Source Name
	E-TABM-562_1	ArrayExpress Accession_Source Name
	E-TABM-562_10	ArrayExpress Accession_Source Name
	E-TABM-562_11	ArrayExpress Accession_Source Name
	E-TABM-562_12	ArrayExpress Accession_Source Name
	E-TABM-562_13	ArrayExpress Accession_Source Name
	E-TABM-562_14	ArrayExpress Accession_Source Name
	E-TABM-562_15	ArrayExpress Accession_Source Name
	E-TABM-562_16	ArrayExpress Accession_Source Name
	E-TABM-562_17	ArrayExpress Accession_Source Name
	E-TABM-562_18	ArrayExpress Accession_Source Name
	E-TABM-562_19	ArrayExpress Accession_Source Name
	E-TABM-562_2	ArrayExpress Accession_Source Name
	E-TABM-562_20	ArrayExpress Accession_Source Name
	E-TABM-562_21	ArrayExpress Accession_Source Name
	E-TABM-562_22	ArrayExpress Accession_Source Name
	E-TABM-562_23	ArrayExpress Accession_Source Name
	E-TABM-562_24	ArrayExpress Accession_Source Name
	E-TABM-562_3	ArrayExpress Accession_Source Name
	E-TABM-562_4	ArrayExpress Accession_Source Name
	E-TABM-562_5	ArrayExpress Accession_Source Name
	E-TABM-562_6	ArrayExpress Accession_Source Name
	E-TABM-562_7	ArrayExpress Accession_Source Name
	E-TABM-562_8	ArrayExpress Accession_Source Name
	E-TABM-562_9	ArrayExpress Accession_Source Name
	E-TABM-574_0	ArrayExpress Accession_Source Name
	E-TABM-574_1	ArrayExpress Accession_Source Name
	E-TABM-574_10	ArrayExpress Accession_Source Name
	E-TABM-574_2	ArrayExpress Accession_Source Name
	E-TABM-574_3	ArrayExpress Accession_Source Name
	E-TABM-574_4	ArrayExpress Accession_Source Name
	E-TABM-574_5	ArrayExpress Accession_Source Name
	E-TABM-574_6	ArrayExpress Accession_Source Name
	E-TABM-574_7	ArrayExpress Accession_Source Name
	E-TABM-574_8	ArrayExpress Accession_Source Name
	E-TABM-574_9	ArrayExpress Accession_Source Name
	E-TABM-667_0	ArrayExpress Accession_Source Name
	E-TABM-667_10	ArrayExpress Accession_Source Name
	E-TABM-667_12	ArrayExpress Accession_Source Name
	E-TABM-667_14	ArrayExpress Accession_Source Name
	E-TABM-667_16	ArrayExpress Accession_Source Name
	E-TABM-667_18	ArrayExpress Accession_Source Name
	E-TABM-667_2	ArrayExpress Accession_Source Name
	E-TABM-667_20	ArrayExpress Accession_Source Name
	E-TABM-667_22	ArrayExpress Accession_Source Name
	E-TABM-667_24	ArrayExpress Accession_Source Name
	E-TABM-667_26	ArrayExpress Accession_Source Name
	E-TABM-667_28	ArrayExpress Accession_Source Name
	E-TABM-667_30	ArrayExpress Accession_Source Name
	E-TABM-667_32	ArrayExpress Accession_Source Name
	E-TABM-667_34	ArrayExpress Accession_Source Name
	E-TABM-667_36	ArrayExpress Accession_Source Name
	E-TABM-667_38	ArrayExpress Accession_Source Name
	E-TABM-667_4	ArrayExpress Accession_Source Name
	E-TABM-667_40	ArrayExpress Accession_Source Name
	E-TABM-667_42	ArrayExpress Accession_Source Name
	E-TABM-667_44	ArrayExpress Accession_Source Name
	E-TABM-667_46	ArrayExpress Accession_Source Name
	E-TABM-667_48	ArrayExpress Accession_Source Name
	E-TABM-667_50	ArrayExpress Accession_Source Name
	E-TABM-667_52	ArrayExpress Accession_Source Name
	E-TABM-667_54	ArrayExpress Accession_Source Name
	E-TABM-667_56	ArrayExpress Accession_Source Name
	E-TABM-667_58	ArrayExpress Accession_Source Name
	E-TABM-667_6	ArrayExpress Accession_Source Name
	E-TABM-667_8	ArrayExpress Accession_Source Name
	E-TABM-669_AVEF-1_fe1_0es_01	ArrayExpress Accession_Source Name
	E-TABM-669_AVEF-1_fe1_0es_02	ArrayExpress Accession_Source Name
	E-TABM-669_AVEF-1_fe1_0es_03	ArrayExpress Accession_Source Name
	E-TABM-669_AVEF-1_fe1_0es_04	ArrayExpress Accession_Source Name
	E-TABM-670_0	ArrayExpress Accession_Source Name
	E-TABM-670_10	ArrayExpress Accession_Source Name
	E-TABM-670_12	ArrayExpress Accession_Source Name
	E-TABM-670_14	ArrayExpress Accession_Source Name
	E-TABM-670_16	ArrayExpress Accession_Source Name
	E-TABM-670_2	ArrayExpress Accession_Source Name
	E-TABM-670_4	ArrayExpress Accession_Source Name
	E-TABM-670_6	ArrayExpress Accession_Source Name
	E-TABM-670_8	ArrayExpress Accession_Source Name
	E-TABM-671_INS-2_sa2_CGR8_01	ArrayExpress Accession_Source Name
	E-TABM-671_INS-2_sa2_CGR8_02	ArrayExpress Accession_Source Name
	E-TABM-671_INS-2_sa2_CGR8_03	ArrayExpress Accession_Source Name
	E-TABM-671_INS-2_sa2_CGR8_04	ArrayExpress Accession_Source Name
	E-TABM-671_INS-2_sa2_CGR8_05	ArrayExpress Accession_Source Name
	E-TABM-671_INS-2_sa2_E14TG2a_01	ArrayExpress Accession_Source Name
	E-TABM-671_INS-2_sa2_E14TG2a_02	ArrayExpress Accession_Source Name
	E-TABM-671_INS-2_sa2_E14TG2a_03	ArrayExpress Accession_Source Name
	E-TABM-671_INS-2_sa2_E14TG2a_04	ArrayExpress Accession_Source Name
	E-TABM-671_INS-2_sa2_E14TG2a_05	ArrayExpress Accession_Source Name
	E-TABM-671_INS-2_sa2_R1_01	ArrayExpress Accession_Source Name
	E-TABM-671_INS-2_sa2_R1_02	ArrayExpress Accession_Source Name
	E-TABM-671_INS-2_sa2_R1_03	ArrayExpress Accession_Source Name
	E-TABM-671_INS-2_sa2_R1_04	ArrayExpress Accession_Source Name
	E-TABM-671_INS-2_sa2_R1_05	ArrayExpress Accession_Source Name
	E-TABM-672_UKOE-1_sc1_00d_01	ArrayExpress Accession_Source Name
	E-TABM-672_UKOE-1_sc1_00d_02	ArrayExpress Accession_Source Name
	E-TABM-672_UKOE-1_sc1_00d_03	ArrayExpress Accession_Source Name
	E-TABM-673_UOB1-_sr1_DMSO_01	ArrayExpress Accession_Source Name
	E-TABM-673_UOB1-_sr1_DMSO_02	ArrayExpress Accession_Source Name
	E-TABM-673_UOB1-_sr1_DMSO_03	ArrayExpress Accession_Source Name
	E-TABM-673_UOB1-_sr1_DMSO_04	ArrayExpress Accession_Source Name
	E-TABM-673_UOB1-_sr1_DMSO_05	ArrayExpress Accession_Source Name
	E-TABM-673_UOB1-_sr1_LY_01	ArrayExpress Accession_Source Name
	E-TABM-673_UOB1-_sr1_LY_02	ArrayExpress Accession_Source Name
	E-TABM-673_UOB1-_sr1_LY_03	ArrayExpress Accession_Source Name
	E-TABM-673_UOB1-_sr1_LY_04	ArrayExpress Accession_Source Name
	E-TABM-673_UOB1-_sr1_LY_05	ArrayExpress Accession_Source Name
	E-TABM-674_0	ArrayExpress Accession_Source Name
	E-TABM-674_10	ArrayExpress Accession_Source Name
	E-TABM-674_12	ArrayExpress Accession_Source Name
	E-TABM-674_14	ArrayExpress Accession_Source Name
	E-TABM-674_16	ArrayExpress Accession_Source Name
	E-TABM-674_18	ArrayExpress Accession_Source Name
	E-TABM-674_2	ArrayExpress Accession_Source Name
	E-TABM-674_20	ArrayExpress Accession_Source Name
	E-TABM-674_22	ArrayExpress Accession_Source Name
	E-TABM-674_24	ArrayExpress Accession_Source Name
	E-TABM-674_26	ArrayExpress Accession_Source Name
	E-TABM-674_28	ArrayExpress Accession_Source Name
	E-TABM-674_30	ArrayExpress Accession_Source Name
	E-TABM-674_32	ArrayExpress Accession_Source Name
	E-TABM-674_34	ArrayExpress Accession_Source Name
	E-TABM-674_4	ArrayExpress Accession_Source Name
	E-TABM-674_6	ArrayExpress Accession_Source Name
	E-TABM-674_8	ArrayExpress Accession_Source Name
	E-TABM-675_0	ArrayExpress Accession_Source Name
	E-TABM-675_10	ArrayExpress Accession_Source Name
	E-TABM-675_12	ArrayExpress Accession_Source Name
	E-TABM-675_14	ArrayExpress Accession_Source Name
	E-TABM-675_16	ArrayExpress Accession_Source Name
	E-TABM-675_18	ArrayExpress Accession_Source Name
	E-TABM-675_2	ArrayExpress Accession_Source Name
	E-TABM-675_20	ArrayExpress Accession_Source Name
	E-TABM-675_22	ArrayExpress Accession_Source Name
	E-TABM-675_24	ArrayExpress Accession_Source Name
	E-TABM-675_26	ArrayExpress Accession_Source Name
	E-TABM-675_28	ArrayExpress Accession_Source Name
	E-TABM-675_30	ArrayExpress Accession_Source Name
	E-TABM-675_32	ArrayExpress Accession_Source Name
	E-TABM-675_34	ArrayExpress Accession_Source Name
	E-TABM-675_4	ArrayExpress Accession_Source Name
	E-TABM-675_6	ArrayExpress Accession_Source Name
	E-TABM-675_8	ArrayExpress Accession_Source Name
	E-TABM-716_UKOE-3_sc3_cntr01	ArrayExpress Accession_Source Name
	E-TABM-716_UKOE-3_sc3_cntr02	ArrayExpress Accession_Source Name
	E-TABM-716_UKOE-3_sc3_cntr03	ArrayExpress Accession_Source Name
	E-TABM-716_UKOE-3_sc3_puro01	ArrayExpress Accession_Source Name
	E-TABM-716_UKOE-3_sc3_puro02	ArrayExpress Accession_Source Name
	E-TABM-716_UKOE-3_sc3_puro03	ArrayExpress Accession_Source Name
	E-TABM-716_UKOE-3_sc3_undf01	ArrayExpress Accession_Source Name
	E-TABM-716_UKOE-3_sc3_undf02	ArrayExpress Accession_Source Name
	E-TABM-716_UKOE-3_sc3_undf03	ArrayExpress Accession_Source Name
	E-TABM-717_IMM-1_0A	ArrayExpress Accession_Source Name
	E-TABM-717_IMM-1_0B	ArrayExpress Accession_Source Name
	E-TABM-717_IMM-1_0C	ArrayExpress Accession_Source Name
	E-TABM-717_IMM-1_1A	ArrayExpress Accession_Source Name
	E-TABM-717_IMM-1_1B	ArrayExpress Accession_Source Name
	E-TABM-717_IMM-1_1C	ArrayExpress Accession_Source Name
	E-TABM-717_IMM-1_3++A	ArrayExpress Accession_Source Name
	E-TABM-717_IMM-1_3++B	ArrayExpress Accession_Source Name
	E-TABM-717_IMM-1_3++C	ArrayExpress Accession_Source Name
	E-TABM-717_IMM-1_3++D	ArrayExpress Accession_Source Name
	E-TABM-717_IMM-1_3+A	ArrayExpress Accession_Source Name
	E-TABM-717_IMM-1_3+B	ArrayExpress Accession_Source Name
	E-TABM-717_IMM-1_3+C	ArrayExpress Accession_Source Name
	E-TABM-717_IMM-1_4+4A	ArrayExpress Accession_Source Name
	E-TABM-717_IMM-1_4+4B	ArrayExpress Accession_Source Name
	E-TABM-717_IMM-1_4+4C	ArrayExpress Accession_Source Name
	E-TABM-877_JvAren_1_68-7_esc_1	ArrayExpress Accession_Source Name
	E-TABM-903_0	ArrayExpress Accession_Source Name
	E-TABM-903_1	ArrayExpress Accession_Source Name
	E-TABM-903_10	ArrayExpress Accession_Source Name
	E-TABM-903_11	ArrayExpress Accession_Source Name
	E-TABM-903_12	ArrayExpress Accession_Source Name
	E-TABM-903_13	ArrayExpress Accession_Source Name
	E-TABM-903_14	ArrayExpress Accession_Source Name
	E-TABM-903_15	ArrayExpress Accession_Source Name
	E-TABM-903_16	ArrayExpress Accession_Source Name
	E-TABM-903_17	ArrayExpress Accession_Source Name
	E-TABM-903_18	ArrayExpress Accession_Source Name
	E-TABM-903_19	ArrayExpress Accession_Source Name
	E-TABM-903_2	ArrayExpress Accession_Source Name
	E-TABM-903_20	ArrayExpress Accession_Source Name
	E-TABM-903_21	ArrayExpress Accession_Source Name
	E-TABM-903_22	ArrayExpress Accession_Source Name
	E-TABM-903_23	ArrayExpress Accession_Source Name
	E-TABM-903_24	ArrayExpress Accession_Source Name
	E-TABM-903_25	ArrayExpress Accession_Source Name
	E-TABM-903_26	ArrayExpress Accession_Source Name
	E-TABM-903_27	ArrayExpress Accession_Source Name
	E-TABM-903_28	ArrayExpress Accession_Source Name
	E-TABM-903_29	ArrayExpress Accession_Source Name
	E-TABM-903_3	ArrayExpress Accession_Source Name
	E-TABM-903_30	ArrayExpress Accession_Source Name
	E-TABM-903_31	ArrayExpress Accession_Source Name
	E-TABM-903_32	ArrayExpress Accession_Source Name
	E-TABM-903_33	ArrayExpress Accession_Source Name
	E-TABM-903_34	ArrayExpress Accession_Source Name
	E-TABM-903_35	ArrayExpress Accession_Source Name
	E-TABM-903_36	ArrayExpress Accession_Source Name
	E-TABM-903_37	ArrayExpress Accession_Source Name
	E-TABM-903_38	ArrayExpress Accession_Source Name
	E-TABM-903_39	ArrayExpress Accession_Source Name
	E-TABM-903_4	ArrayExpress Accession_Source Name
	E-TABM-903_40	ArrayExpress Accession_Source Name
	E-TABM-903_41	ArrayExpress Accession_Source Name
	E-TABM-903_42	ArrayExpress Accession_Source Name
	E-TABM-903_43	ArrayExpress Accession_Source Name
	E-TABM-903_44	ArrayExpress Accession_Source Name
	E-TABM-903_45	ArrayExpress Accession_Source Name
	E-TABM-903_46	ArrayExpress Accession_Source Name
	E-TABM-903_47	ArrayExpress Accession_Source Name
	E-TABM-903_48	ArrayExpress Accession_Source Name
	E-TABM-903_49	ArrayExpress Accession_Source Name
	E-TABM-903_5	ArrayExpress Accession_Source Name
	E-TABM-903_50	ArrayExpress Accession_Source Name
	E-TABM-903_51	ArrayExpress Accession_Source Name
	E-TABM-903_52	ArrayExpress Accession_Source Name
	E-TABM-903_53	ArrayExpress Accession_Source Name
	E-TABM-903_54	ArrayExpress Accession_Source Name
	E-TABM-903_55	ArrayExpress Accession_Source Name
	E-TABM-903_56	ArrayExpress Accession_Source Name
	E-TABM-903_57	ArrayExpress Accession_Source Name
	E-TABM-903_58	ArrayExpress Accession_Source Name
	E-TABM-903_59	ArrayExpress Accession_Source Name
	E-TABM-903_6	ArrayExpress Accession_Source Name
	E-TABM-903_60	ArrayExpress Accession_Source Name
	E-TABM-903_61	ArrayExpress Accession_Source Name
	E-TABM-903_62	ArrayExpress Accession_Source Name
	E-TABM-903_63	ArrayExpress Accession_Source Name
	E-TABM-903_64	ArrayExpress Accession_Source Name
	E-TABM-903_65	ArrayExpress Accession_Source Name
	E-TABM-903_66	ArrayExpress Accession_Source Name
	E-TABM-903_67	ArrayExpress Accession_Source Name
	E-TABM-903_68	ArrayExpress Accession_Source Name
	E-TABM-903_69	ArrayExpress Accession_Source Name
	E-TABM-903_7	ArrayExpress Accession_Source Name
	E-TABM-903_70	ArrayExpress Accession_Source Name
	E-TABM-903_71	ArrayExpress Accession_Source Name
	E-TABM-903_72	ArrayExpress Accession_Source Name
	E-TABM-903_73	ArrayExpress Accession_Source Name
	E-TABM-903_74	ArrayExpress Accession_Source Name
	E-TABM-903_75	ArrayExpress Accession_Source Name
	E-TABM-903_76	ArrayExpress Accession_Source Name
	E-TABM-903_77	ArrayExpress Accession_Source Name
	E-TABM-903_78	ArrayExpress Accession_Source Name
	E-TABM-903_79	ArrayExpress Accession_Source Name
	E-TABM-903_8	ArrayExpress Accession_Source Name
	E-TABM-903_80	ArrayExpress Accession_Source Name
	E-TABM-903_9	ArrayExpress Accession_Source Name
	GSM132432	GEO accession
	GSM132662	GEO accession
	GSM132663	GEO accession
	GSM132664	GEO accession
	GSM132665	GEO accession
	GSM132666	GEO accession
	GSM132667	GEO accession
	GSM132668	GEO accession
	GSM132669	GEO accession
	GSM132671	GEO accession
	GSM132672	GEO accession
	GSM132674	GEO accession
	GSM132676	GEO accession
	GSM132677	GEO accession
	GSM132678	GEO accession
	GSM132679	GEO accession
	GSM132680	GEO accession
	GSM132681	GEO accession
	GSM144622	GEO accession
	GSM144623	GEO accession
	GSM144624	GEO accession
	GSM144625	GEO accession
	GSM144626	GEO accession
	GSM144627	GEO accession
	GSM144628	GEO accession
	GSM144629	GEO accession
	GSM144630	GEO accession
	GSM144631	GEO accession
	GSM144632	GEO accession
	GSM144633	GEO accession
	GSM144634	GEO accession
	GSM144635	GEO accession
	GSM144636	GEO accession
	GSM169455	GEO accession
	GSM169456	GEO accession
	GSM169459	GEO accession
	GSM169460	GEO accession
	GSM169463	GEO accession
	GSM169464	GEO accession
	GSM169465	GEO accession
	GSM169466	GEO accession
	GSM172068	GEO accession
	GSM172069	GEO accession
	GSM172070	GEO accession
	GSM172071	GEO accession
	GSM172072	GEO accession
	GSM172073	GEO accession
	GSM182238	GEO accession
	GSM182240	GEO accession
	GSM182243	GEO accession
	GSM182254	GEO accession
	GSM182255	GEO accession
	GSM182257	GEO accession
	GSM182259	GEO accession
	GSM182260	GEO accession
	GSM182261	GEO accession
	GSM182262	GEO accession
	GSM182263	GEO accession
	GSM182264	GEO accession
	GSM182267	GEO accession
	GSM182268	GEO accession
	GSM182270	GEO accession
	GSM182272	GEO accession
	GSM182273	GEO accession
	GSM182280	GEO accession
	GSM198062	GEO accession
	GSM198063	GEO accession
	GSM198064	GEO accession
	GSM198065	GEO accession
	GSM198066	GEO accession
	GSM198067	GEO accession
	GSM198070	GEO accession
	GSM198072	GEO accession
	GSM201478	GEO accession
	GSM201479	GEO accession
	GSM201480	GEO accession
	GSM201481	GEO accession
	GSM201482	GEO accession
	GSM201483	GEO accession
	GSM201484	GEO accession
	GSM201485	GEO accession
	GSM201486	GEO accession
	GSM210972	GEO accession
	GSM210973	GEO accession
	GSM210974	GEO accession
	GSM210975	GEO accession
	GSM210976	GEO accession
	GSM210977	GEO accession
	GSM234772	GEO accession
	GSM234773	GEO accession
	GSM234774	GEO accession
	GSM234775	GEO accession
	GSM241847	GEO accession
	GSM241848	GEO accession
	GSM241849	GEO accession
	GSM241850	GEO accession
	GSM241851	GEO accession
	GSM241852	GEO accession
	GSM241853	GEO accession
	GSM241854	GEO accession
	GSM241855	GEO accession
	GSM241856	GEO accession
	GSM241857	GEO accession
	GSM241858	GEO accession
	GSM241859	GEO accession
	GSM241860	GEO accession
	GSM241861	GEO accession
	GSM241862	GEO accession
	GSM241863	GEO accession
	GSM241864	GEO accession
	GSM241865	GEO accession
	GSM241866	GEO accession
	GSM241867	GEO accession
	GSM241868	GEO accession
	GSM241869	GEO accession
	GSM241870	GEO accession
	GSM241871	GEO accession
	GSM241872	GEO accession
	GSM241873	GEO accession
	GSM241874	GEO accession
	GSM241875	GEO accession
	GSM241876	GEO accession
	GSM251874	GEO accession
	GSM251875	GEO accession
	GSM251876	GEO accession
	GSM251877	GEO accession
	GSM251878	GEO accession
	GSM251879	GEO accession
	GSM251881	GEO accession
	GSM251882	GEO accession
	GSM265040	GEO accession
	GSM265041	GEO accession
	GSM265042	GEO accession
	GSM265043	GEO accession
	GSM265044	GEO accession
	GSM265045	GEO accession
	GSM266061	GEO accession
	GSM266062	GEO accession
	GSM266063	GEO accession
	GSM266064	GEO accession
	GSM266065	GEO accession
	GSM266066	GEO accession
	GSM266067	GEO accession
	GSM266115	GEO accession
	GSM266837	GEO accession
	GSM266838	GEO accession
	GSM267413	GEO accession
	GSM267414	GEO accession
	GSM267415	GEO accession
	GSM267416	GEO accession
	GSM271925	GEO accession
	GSM271926	GEO accession
	GSM271927	GEO accession
	GSM272032	GEO accession
	GSM272033	GEO accession
	GSM272034	GEO accession
	GSM272035	GEO accession
	GSM272036	GEO accession
	GSM272037	GEO accession
	GSM272049	GEO accession
	GSM272050	GEO accession
	GSM272051	GEO accession
	GSM272052	GEO accession
	GSM272053	GEO accession
	GSM272054	GEO accession
	GSM272753	GEO accession
	GSM272836	GEO accession
	GSM272837	GEO accession
	GSM272839	GEO accession
	GSM272846	GEO accession
	GSM272847	GEO accession
	GSM272848	GEO accession
	GSM272890	GEO accession
	GSM277757	GEO accession
	GSM277758	GEO accession
	GSM277759	GEO accession
	GSM277760	GEO accession
	GSM277761	GEO accession
	GSM277762	GEO accession
	GSM277763	GEO accession
	GSM277764	GEO accession
	GSM277765	GEO accession
	GSM277766	GEO accession
	GSM277767	GEO accession
	GSM277768	GEO accession
	GSM279200	GEO accession
	GSM279201	GEO accession
	GSM279202	GEO accession
	GSM294970	GEO accession
	GSM294971	GEO accession
	GSM294972	GEO accession
	GSM294973	GEO accession
	GSM294974	GEO accession
	GSM294975	GEO accession
	GSM294976	GEO accession
	GSM294977	GEO accession
	GSM294978	GEO accession
	GSM294979	GEO accession
	GSM294980	GEO accession
	GSM294981	GEO accession
	GSM304953	GEO accession
	GSM304954	GEO accession
	GSM304955	GEO accession
	GSM304957	GEO accession
	GSM304958	GEO accession
	GSM304959	GEO accession
	GSM304961	GEO accession
	GSM304962	GEO accession
	GSM325381	GEO accession
	GSM325382	GEO accession
	GSM325383	GEO accession
	GSM325384	GEO accession
	GSM325385	GEO accession
	GSM325386	GEO accession
	GSM325387	GEO accession
	GSM325388	GEO accession
	GSM325389	GEO accession
	GSM325390	GEO accession
	GSM325391	GEO accession
	GSM325392	GEO accession
	GSM325393	GEO accession
	GSM325394	GEO accession
	GSM325395	GEO accession
	GSM325396	GEO accession
	GSM325397	GEO accession
	GSM325398	GEO accession
	GSM325399	GEO accession
	GSM325400	GEO accession
	GSM325401	GEO accession
	GSM325402	GEO accession
	GSM325403	GEO accession
	GSM325404	GEO accession
	GSM325405	GEO accession
	GSM325406	GEO accession
	GSM325407	GEO accession
	GSM325408	GEO accession
	GSM325409	GEO accession
	GSM325410	GEO accession
	GSM325411	GEO accession
	GSM325412	GEO accession
	GSM325413	GEO accession
	GSM325414	GEO accession
	GSM325415	GEO accession
	GSM325416	GEO accession
	GSM325417	GEO accession
	GSM325418	GEO accession
	GSM325419	GEO accession
	GSM325420	GEO accession
	GSM325421	GEO accession
	GSM325450	GEO accession
	GSM325451	GEO accession
	GSM325452	GEO accession
	GSM325453	GEO accession
	GSM325454	GEO accession
	GSM325455	GEO accession
	GSM325456	GEO accession
	GSM325457	GEO accession
	GSM325458	GEO accession
	GSM325459	GEO accession
	GSM338366	GEO accession
	GSM338367	GEO accession
	GSM338368	GEO accession
	GSM338369	GEO accession
	GSM338370	GEO accession
	GSM338371	GEO accession
	GSM338372	GEO accession
	GSM338373	GEO accession
	GSM338374	GEO accession
	GSM338375	GEO accession
	GSM338376	GEO accession
	GSM338377	GEO accession
	GSM338378	GEO accession
	GSM338379	GEO accession
	GSM347150	GEO accession
	GSM347151	GEO accession
	GSM347152	GEO accession
	GSM347153	GEO accession
	GSM347154	GEO accession
	GSM347155	GEO accession
	GSM347156	GEO accession
	GSM352573	GEO accession
	GSM352574	GEO accession
	GSM352575	GEO accession
	GSM352576	GEO accession
	GSM356329	GEO accession
	GSM356330	GEO accession
	GSM356331	GEO accession
	GSM356332	GEO accession
	GSM375869	GEO accession
	GSM375870	GEO accession
	GSM375871	GEO accession
	GSM378796	GEO accession
	GSM378797	GEO accession
	GSM378798	GEO accession
	GSM378803	GEO accession
	GSM378804	GEO accession
	GSM378806	GEO accession
	GSM381301	GEO accession
	GSM381302	GEO accession
	GSM381303	GEO accession
	GSM381304	GEO accession
	GSM381305	GEO accession
	GSM381306	GEO accession
	GSM381307	GEO accession
	GSM381308	GEO accession
	GSM381310	GEO accession
	GSM381311	GEO accession
	GSM381312	GEO accession
	GSM381313	GEO accession
	GSM381314	GEO accession
	GSM381315	GEO accession
	GSM381316	GEO accession
	GSM381317	GEO accession
	GSM381318	GEO accession
	GSM381319	GEO accession
	GSM381320	GEO accession
	GSM381321	GEO accession
	GSM381322	GEO accession
	GSM381323	GEO accession
	GSM381324	GEO accession
	GSM381325	GEO accession
	GSM410554	GEO accession
	GSM410802	GEO accession
	GSM410803	GEO accession
	GSM410804	GEO accession
	GSM410829	GEO accession
	GSM410830	GEO accession
	GSM424475	GEO accession
	GSM424476	GEO accession
	GSM424477	GEO accession
	GSM424478	GEO accession
	GSM424479	GEO accession
	GSM424480	GEO accession
	GSM424481	GEO accession
	GSM424482	GEO accession
	GSM424483	GEO accession
	GSM424484	GEO accession
	GSM424485	GEO accession
	GSM424486	GEO accession
	GSM424487	GEO accession
	GSM424488	GEO accession
	GSM424489	GEO accession
	GSM446645	GEO accession
	GSM446646	GEO accession
	GSM446647	GEO accession
	GSM446648	GEO accession
	GSM446649	GEO accession
	GSM446650	GEO accession
	GSM446986	GEO accession
	GSM446987	GEO accession
	GSM446992	GEO accession
	GSM446998	GEO accession
	GSM463596	GEO accession
	GSM463597	GEO accession
	GSM463598	GEO accession
	GSM463599	GEO accession
	GSM463600	GEO accession
	GSM463601	GEO accession
	GSM465863	GEO accession
	GSM465866	GEO accession
	GSM465867	GEO accession
	GSM465868	GEO accession
	GSM465869	GEO accession
	GSM465870	GEO accession
	GSM472235	GEO accession
	GSM472236	GEO accession
	GSM472237	GEO accession
	GSM472238	GEO accession
	GSM472239	GEO accession
	GSM472240	GEO accession
	GSM472241	GEO accession
	GSM472242	GEO accession
	GSM472243	GEO accession
	GSM472244	GEO accession
	GSM472245	GEO accession
	GSM472246	GEO accession
	GSM475174	GEO accession
	GSM475175	GEO accession
	GSM475176	GEO accession
	GSM475177	GEO accession
	GSM475178	GEO accession
	GSM475179	GEO accession
	GSM475180	GEO accession
	GSM475181	GEO accession
	GSM475182	GEO accession
	GSM475183	GEO accession
	GSM475184	GEO accession
	GSM475185	GEO accession
	GSM475186	GEO accession
	GSM475187	GEO accession
	GSM475188	GEO accession
	GSM475189	GEO accession
	GSM475190	GEO accession
	GSM475191	GEO accession
	GSM475192	GEO accession
	GSM475193	GEO accession
	GSM475194	GEO accession
	GSM475195	GEO accession
	GSM475196	GEO accession
	GSM475197	GEO accession
	GSM475198	GEO accession
	GSM475199	GEO accession
	GSM475200	GEO accession
	GSM475201	GEO accession
	GSM475202	GEO accession
	GSM475203	GEO accession
	GSM480852_0_r1	GEO accession
	GSM480853_0_r2	GEO accession
	GSM480854_0_r3	GEO accession
	GSM480855_2_r1	GEO accession
	GSM480856_2_r2	GEO accession
	GSM480857_2_r3	GEO accession
	GSM480858_2_r4	GEO accession
	GSM480859_2RA_r1	GEO accession
	GSM480860_2RA_r3	GEO accession
	GSM480861_3_r1	GEO accession
	GSM480862_3_r2	GEO accession
	GSM480863_3_r3	GEO accession
	GSM480864_4_r1	GEO accession
	GSM480865_4_r2	GEO accession
	GSM480866_4_r3	GEO accession
	GSM480867_7_r3	GEO accession
	GSM480868_7_r4	GEO accession
	GSM480869_7_r5	GEO accession
	GSM495453_AIRE_A5_t0	GEO accession
	GSM495454_AIRE_C1_t0	GEO accession
	GSM495455_AIRE_C2_t0	GEO accession
	GSM495456_AIRE_A5_t48	GEO accession
	GSM495457_AIRE_C1_t48	GEO accession
	GSM495458_AIRE_C2_t48	GEO accession
	GSM495459_BACH1_t01	GEO accession
	GSM495460_BACH1_t02	GEO accession
	GSM495461_BACH1_t03	GEO accession
	GSM495462_BACH1_t241	GEO accession
	GSM495463_BACH1_t242	GEO accession
	GSM495464_BACH1_t243	GEO accession
	GSM495465_DSCR1_t01	GEO accession
	GSM495466_DSCR1_t02	GEO accession
	GSM495467_DSCR1_t03	GEO accession
	GSM495468_DSCR1_t241	GEO accession
	GSM495469_DSCR1_t242	GEO accession
	GSM495470_DSCR1_t243	GEO accession
	GSM495471_ERG_t01	GEO accession
	GSM495472_ERG_t02	GEO accession
	GSM495473_ERG_t03	GEO accession
	GSM495474_ERG_t241	GEO accession
	GSM495475_ERG_t242	GEO accession
	GSM495476_ERG_t243	GEO accession
	GSM495477_ETS2_t01	GEO accession
	GSM495478_ETS2_t02	GEO accession
	GSM495479_ETS2_t03	GEO accession
	GSM495480_ETS2_t241	GEO accession
	GSM495481_ETS2_t242	GEO accession
	GSM495482_ETS2_t243	GEO accession
	GSM495483_GABPA_t01	GEO accession
	GSM495484_GABPA_t02	GEO accession
	GSM495485_GABPA_t03	GEO accession
	GSM495486_GABPA_t241	GEO accession
	GSM495487_GABPA_t242	GEO accession
	GSM495488_GABPA_t243	GEO accession
	GSM495489_NRIP1_t01	GEO accession
	GSM495490_NRIP1_t02	GEO accession
	GSM495491_NRIP1_t03	GEO accession
	GSM495492_NRIP1_t241	GEO accession
	GSM495493_NRIP1_t242	GEO accession
	GSM495494_NRIP1_t243	GEO accession
	GSM495495_OLIG1_t01	GEO accession
	GSM495496_OLIG1_t02	GEO accession
	GSM495497_OLIG1_t03	GEO accession
	GSM495498_OLIG1_t241	GEO accession
	GSM495499_OLIG1_t242	GEO accession
	GSM495500_OLIG1_t243	GEO accession
	GSM495501_PKNOX1_t01	GEO accession
	GSM495502_PKNOX1_t02	GEO accession
	GSM495503_PKNOX1_t03	GEO accession
	GSM495504_PKNOX1_t241	GEO accession
	GSM495505_PKNOX1_t242	GEO accession
	GSM495506_PKNOX1_t243	GEO accession
	GSM495507_RIKEN_t01	GEO accession
	GSM495508_RIKEN_t02	GEO accession
	GSM495509_RIKEN_t03	GEO accession
	GSM495510_RIKEN_t241	GEO accession
	GSM495511_RIKEN_t242	GEO accession
	GSM495512_RIKEN_t243	GEO accession
	GSM495513_HUNK_B4_t0	GEO accession
	GSM495514_HUNK_B7_t0	GEO accession
	GSM495515_HUNK_E2_t0	GEO accession
	GSM495516_HUNK_B4_t39	GEO accession
	GSM495517_HUNK_B7_t39	GEO accession
	GSM495518_HUNK_E2_t39	GEO accession
	GSM495519_hDyrk1a_A2_T0	GEO accession
	GSM495520_hDyrk1a_A3_T0	GEO accession
	GSM495521_hDyrk1a_A4_T0	GEO accession
	GSM495522_hDyrk1a_A2_T24	GEO accession
	GSM495523_hDyrk1a_A3_T24	GEO accession
	GSM495524_hDyrk1a_A4_T24	GEO accession
	GSM495525_hSNF1LK_A1_T0	GEO accession
	GSM495526_hSNF1LK_B2_T0	GEO accession
	GSM495527_hSNF1LK_B3_T0	GEO accession
	GSM495528_hSNF1LK_A1_T24	GEO accession
	GSM495529_hSNF1LK_B2_T24	GEO accession
	GSM495530_hSNF1LK_B3_T24	GEO accession
	GSM495531_PDXK_A1_T0	GEO accession
	GSM495532_PDXK_A7_T0	GEO accession
	GSM495533_PDXK_B1_T0	GEO accession
	GSM495534_PDXK_A1_T48	GEO accession
	GSM495535_PDXK_A7_T48	GEO accession
	GSM495536_PDXK_B1_T48	GEO accession
	GSM495537_Ripk4_A4_T0	GEO accession
	GSM495538_Ripk4_A5_T0	GEO accession
	GSM495539_Ripk4_A6_T0	GEO accession
	GSM495540_Ripk4_A4_T39	GEO accession
	GSM495541_Ripk4_A5_T39	GEO accession
	GSM495542_Ripk4_A6_T39	GEO accession
	GSM495543_PFKL_D1_T0	GEO accession
	GSM495544_PFKL_D3_T0	GEO accession
	GSM495545_PFKL_D5_T0	GEO accession
	GSM495546_PFKL_D1_T39	GEO accession
	GSM495547_PFKL_D3_T39	GEO accession
	GSM495548_PFKL_D5_T39	GEO accession
	GSM495549_OLIG2_C2_T0	GEO accession
	GSM495550_OLIG2_C4_T0	GEO accession
	GSM495551_OLIG2_C7_T0	GEO accession
	GSM495552_OLIG2_C2_T24	GEO accession
	GSM495553_OLIG2_C4_T24	GEO accession
	GSM495554_OLIG2_C7_T24	GEO accession
	GSM495555_SIM2_A7_T0	GEO accession
	GSM495556_SIM2_A6_T0	GEO accession
	GSM495557_SIM2_B8_T0	GEO accession
	GSM495558_SIM2_A6_T39	GEO accession
	GSM495559_SIM2_A7_T39	GEO accession
	GSM495560_SIM2_B8_T39	GEO accession
	GSM495561_hZFP295_A5_t0	GEO accession
	GSM495562_hZFP295_A6_t0	GEO accession
	GSM495563_hZFP295_B2_t0	GEO accession
	GSM495564_hZFP295_A5_t24	GEO accession
	GSM495565_hZFP295_A6_t24	GEO accession
	GSM495566_hZFP295_B2_t24	GEO accession
	GSM499765	GEO accession
	GSM499766	GEO accession
	GSM499767	GEO accession
	GSM499768	GEO accession
	GSM499769	GEO accession
	GSM499770	GEO accession
	GSM515594	GEO accession
	GSM515597	GEO accession
	GSM515599	GEO accession
	GSM517041	GEO accession
	GSM517042	GEO accession
	GSM517043	GEO accession
	GSM517044	GEO accession
	GSM521108	GEO accession
	GSM521109	GEO accession
	GSM521110	GEO accession
	GSM521111	GEO accession
	GSM521112	GEO accession
	GSM521113	GEO accession
	GSM522421	GEO accession
	GSM522422	GEO accession
	GSM522423	GEO accession
	GSM522424	GEO accession
	GSM523995	GEO accession
	GSM523996	GEO accession
	GSM523997	GEO accession
	GSM523998	GEO accession
	GSM526319	GEO accession
	GSM526320	GEO accession
	GSM526321	GEO accession
	GSM526322	GEO accession
	GSM526323	GEO accession
	GSM526324	GEO accession
	GSM526325	GEO accession
	GSM526326	GEO accession
	GSM537473	GEO accession
	GSM537474	GEO accession
	GSM537475	GEO accession
	GSM537476	GEO accession
	GSM537477	GEO accession
	GSM537478	GEO accession
	GSM537479	GEO accession
	GSM537480	GEO accession
	GSM537481	GEO accession
	GSM537482	GEO accession
	GSM537483	GEO accession
	GSM537484	GEO accession
	GSM537485	GEO accession
	GSM537486	GEO accession
	GSM537487	GEO accession
	GSM537488	GEO accession
	GSM537489	GEO accession
	GSM537490	GEO accession
	GSM549070	GEO accession
	GSM549071	GEO accession
	GSM549078	GEO accession
	GSM549079	GEO accession
	GSM589801	GEO accession
	GSM589802	GEO accession
	GSM589803	GEO accession
	GSM589804	GEO accession
	GSM589805	GEO accession
	GSM589806	GEO accession
	GSM589807	GEO accession
	GSM589808	GEO accession
	GSM592332	GEO accession
	GSM592333	GEO accession
	GSM592334	GEO accession
	GSM592335	GEO accession
	GSM592336	GEO accession
	GSM592337	GEO accession
	GSM625368	GEO accession
	GSM625369	GEO accession
	GSM625370	GEO accession
	GSM625371	GEO accession
	GSM635236	GEO accession
	GSM635237	GEO accession
	GSM635238	GEO accession
	GSM635239	GEO accession
	GSM638129	GEO accession
	GSM638130	GEO accession
	GSM638131	GEO accession
	GSM638132	GEO accession
	GSM638133	GEO accession
	GSM638134	GEO accession
	GSM638135	GEO accession
	GSM638136	GEO accession
	GSM638137	GEO accession
	GSM638138	GEO accession
	GSM638139	GEO accession
	GSM638140	GEO accession
	GSM638141	GEO accession
	GSM638142	GEO accession
	GSM638143	GEO accession
	GSM638144	GEO accession
	GSM638145	GEO accession
	GSM638146	GEO accession
	GSM638147	GEO accession
	GSM638148	GEO accession
	GSM638149	GEO accession
	GSM638150	GEO accession
	GSM638151	GEO accession
	GSM638152	GEO accession
	GSM659775_ConKD_rep1	GEO accession
	GSM659776_ConKD_rep2	GEO accession
	GSM659777_ConKD_rep3	GEO accession
	GSM659778_ConKD_rep4	GEO accession
	GSM659779_Tet1KD_rep1	GEO accession
	GSM659780_Tet1KD_rep2	GEO accession
	GSM659781_Tet1KD_rep3	GEO accession
	GSM659782_Tet1KD_rep4	GEO accession
	GSM659783_NanogOE_rep1	GEO accession
	GSM659784_NanogOE_rep2	GEO accession
	GSM659785_NanogOE_rep3	GEO accession
	GSM659786_NanogOE_rep4	GEO accession
	GSM706664	GEO accession
	GSM706665	GEO accession
	GSM706666	GEO accession
	GSM706667	GEO accession
	GSM706668	GEO accession
	GSM706697	GEO accession
	GSM706698	GEO accession
	GSM706700	GEO accession
	GSM706701	GEO accession
	GSM707693_K171	GEO accession
	GSM707694_K172	GEO accession
	GSM707695_K173	GEO accession
	GSM707696_K174	GEO accession
	GSM707697_K175	GEO accession
	GSM707698_K176	GEO accession
	GSM707699_K177	GEO accession
	GSM707700_K178	GEO accession
	GSM707701_K179	GEO accession
	GSM720404	GEO accession
	GSM720405	GEO accession
	GSM720406	GEO accession
	GSM720407	GEO accession
	GSM720408	GEO accession
	GSM720409	GEO accession
	GSM720410	GEO accession
	GSM720411	GEO accession
	GSM720412	GEO accession
	GSM720413	GEO accession
	GSM720414	GEO accession
	GSM720415	GEO accession
	GSM720416	GEO accession
	GSM720417	GEO accession
	GSM720418	GEO accession
	GSM720419	GEO accession
	GSM720420	GEO accession
	GSM720421	GEO accession
	GSM738385	GEO accession
	GSM738386	GEO accession
	GSM738387	GEO accession
	GSM738388	GEO accession
	GSM738389	GEO accession
	GSM738390	GEO accession
	GSM750871_SO2008091033	GEO accession
	GSM750872_SO2008091034	GEO accession
	GSM750873_SO2008091035	GEO accession
	GSM750874_SO2008091037	GEO accession
	GSM750875_SO2008091038	GEO accession
	GSM750876_SO2008091039	GEO accession
	GSM750877_SO2008091040	GEO accession
	GSM750878_SO2008091042	GEO accession
	GSM777498	GEO accession
	GSM777499	GEO accession
	GSM777500	GEO accession
	GSM777501	GEO accession
	GSM85006	GEO accession
	GSM85007	GEO accession
	GSM85008	GEO accession
	GSM85009	GEO accession
	GSM85011	GEO accession
	GSM85012	GEO accession
	GSM85014	GEO accession
	GSM85016	GEO accession
	GSM85017	GEO accession
	GSM85018	GEO accession
	GSM85019	GEO accession
	GSM85020	GEO accession
	GSM85021	GEO accession
	GSM85022	GEO accession
	GSM85023	GEO accession
	GSM85024	GEO accession
	GSM94856	GEO accession
	GSM94857	GEO accession
	GSM94858	GEO accession
	GSM94859	GEO accession
	GSM94860	GEO accession
	GSM94861	GEO accession
	GSM94862	GEO accession
	GSM94863	GEO accession
	GSM94864	GEO accession
	GSM94865	GEO accession
	GSM94866	GEO accession
	GSM94867	GEO accession
	GSM94868	GEO accession
	GSM94869	GEO accession
	GSM98548	GEO accession
	GSM98549	GEO accession
	GSM98550	GEO accession
	GSM98551	GEO accession
	GSM98552	GEO accession
	GSM98553	GEO accession
	GSM98554	GEO accession
	GSM98555	GEO accession
	GSM98556	GEO accession
	GSM98557	GEO accession
	GSM98558	GEO accession
	GSM98559	GEO accession
	GSM98560	GEO accession
	GSM98561	GEO accession
	GSM98562	GEO accession
	GSM98563	GEO accession
	GSM98564	GEO accession
	GSM98565	GEO accession
	GSM98566	GEO accession
	GSM98567	GEO accession
	GSM98568	GEO accession
	GSM98569	GEO accession
	GSM98570	GEO accession
	GSM98571	GEO accession
	GSM98572	GEO accession
	GSM98573	GEO accession
	GSM98574	GEO accession
	GSM98575	GEO accession
	GSM98576	GEO accession
	GSM98577	GEO accession
	GSM98578	GEO accession
	GSM98579	GEO accession
	GSM98580	GEO accession
	GSM98581	GEO accession
	GSM98582	GEO accession
	GSM98583	GEO accession
