# Supplementary material for: Modeling signaling‐dependent pluripotency with Boolean logic to predict cell fate transitions
Source: Mol Syst Biol. 2018 Jan 29;14(1):e7952. doi: 10.15252/msb.20177952 (PMC5787708; doi:10.15252/msb.20177952)
Supplement: Supplementary file 4 — Dataset EV2 [file MSB-14-e7952-s004.xlsx]

## Sheet: Simulation (population average)
Simulation Results (1) Population average expression		Initial Settings (Model Inputs)					Population Average Gene Expression					SD-Population Average Gene Expression							LS						ActA+bFGF					2iL					2i-L							2iJ+B-A
	Model component / Condition	LS	ActA+bFGF	2iL	2i-L	2iL+B-A	LS	ActA+bFGF	2iL	2i-L	2iL+B-A	LS(SD)	ActA+bFGF (SD)	2iL(SD)	2i-L(SD)	2iL+B-A(SD)		Model component / Condition	sim1	sim2	sim3	sim4	sim5	sim6	sim1	sim2	sim3	sim4	sim5	sim1	sim2	sim3	sim4	sim5	sim1	sim2	sim3	sim4	sim5	sim6	sim7	sim1	sim2	sim3	sim4	sim5
	ActivinA	Random	Random	Random	Random	Random	0.0255208	0.753073	0.0209718	0.0405552	0	0.000705424	0.0384924	0.00161925	0.013701	0		ActivinA	0.0249338	0.0247469	0.0263466	0.0250342	0.0262597	0.0258035	0.787248	0.781679	0.733054	0.695461	0.767924	0.0213954	0.0221799	0.0185092	0.0202831	0.0224917	0.0430378	0.0449961	0.0557656	0.0557656	0.0179256	0.0361429	0.030253	0	0	0	0	0
	Bmp4	Random	Random	Random	Random	Random	0.991778	0.56026	0.991551	0.653272	0.925412	0.000413	0.0313524	0.00125261	0.0319194	0.0691983		Bmp4	0.991036	0.991868	0.991688	0.991767	0.992125	0.992185	0.590306	0.597388	0.532543	0.53332	0.547744	0.991554	0.990033	0.992337	0.993159	0.990674	0.664448	0.648658	0.689801	0.689801	0.637374	0.59888	0.643946	1	1	0.856249	0.89	0.88081
	Cdx2	Random	Random	Random	Random	Random	0.655587	0.557455	0.651228	0.388295	0.839673	0.00104526	0.0370345	0.00249003	0.00698574	0.175826		Cdx2	0.65688	0.655913	0.656303	0.653921	0.655544	0.654958	0.580548	0.55951	0.549748	0.500066	0.597403	0.650684	0.651384	0.649058	0.649633	0.655379	0.377365	0.387286	0.388692	0.388692	0.396424	0.382684	0.396922	1	1	0.632936	0.89	0.675427
	Dnmt3b	Random	Random	Random	Random	Random	0.0352438	0.219084	0.0281856	0.321473	0.146693	0.000891777	0.0295359	0.0015732	0.0372987	0.134206		Dnmt3b	0.0345719	0.0352373	0.0359334	0.0345971	0.0344593	0.0366635	0.198649	0.266681	0.19883	0.229272	0.201986	0.0290696	0.0285672	0.0259317	0.0299845	0.0273752	0.333952	0.310951	0.363284	0.363284	0.32907	0.265248	0.284522	0	0	0.25244	0.23	0.251023
	Dusp6	Random	Random	Random	Random	Random	0.0895867	0.176081	0.0326979	0.00479329	0	0.000558446	0.0249467	0.00112167	0.00288009	0		Dusp6	0.0905883	0.0895179	0.088865	0.0894921	0.0896141	0.0894425	0.161894	0.156251	0.201984	0.155735	0.20454	0.0338196	0.0310643	0.0320899	0.0334911	0.0330246	0.0099601	0	0.00460359	0.00460359	0.00492446	0.00471096	0.00475034	0	0	0	0	0
	EpiTFs	Random	Random	Random	Random	Random	0.105584	0.230388	0.0756661	0.302345	0.162724	0.00120582	0.0259057	0.00212043	0.0446864	0.14962		EpiTFs	0.105831	0.10693	0.10559	0.105806	0.103315	0.106034	0.208495	0.261167	0.238588	0.244699	0.198992	0.0735495	0.0771722	0.0734862	0.0781997	0.0759229	0.331922	0.278606	0.343349	0.343349	0.312913	0.219777	0.286501	0	0	0.286908	0.242	0.28471
	Esrrb	Random	Random	Random	Random	Random	0.862843	0.312949	0.91057	0.435212	0.0510893	0.00188282	0.0269803	0.00330652	0.0476633	0.0499628		Esrrb	0.861313	0.860608	0.862684	0.862686	0.865888	0.863877	0.33487	0.322536	0.289822	0.279015	0.338502	0.913216	0.906262	0.914469	0.908968	0.909935	0.372901	0.467356	0.399308	0.399308	0.427125	0.49292	0.487567	0	0	0.110685	0.06	0.084761
	Fgf4	Random	Random	Random	Random	Random	0.887554	0.423198	0.960073	0.714693	0.216643	0.00162766	0.0330535	0.00362465	0.0184274	0.200306		Fgf4	0.886371	0.885771	0.887371	0.887393	0.89046	0.887957	0.427813	0.395225	0.446989	0.384251	0.461713	0.961167	0.95448	0.964554	0.960123	0.96004	0.712219	0.7001	0.706586	0.706586	0.737086	0.69641	0.743867	0	0	0.410215	0.322	0.350997
	Fgfr2	Random	Random	Random	Random	Random	0.254699	0.289129	0.179338	0.0370605	0.690196	0.000865963	0.031636	0.00498083	0.0070118	0.28757		Fgfr2	0.255428	0.254599	0.255583	0.254136	0.255135	0.253314	0.293175	0.335233	0.298212	0.256002	0.263023	0.183194	0.182545	0.172216	0.175951	0.182786	0.0457222	0.0271933	0.0352487	0.0352487	0.0306887	0.0401402	0.0451818	1	1	0.417391	0.563	0.470588
	Gata6	Random	Random	Random	Random	Random	0	0.00120678	0	0	0.231132	0	0.00130227	0	0	0.0952949		Gata6	0	0	0	0	0	0	0.00123585	0	0	0.00168235	0.0031157	0	0	0	0	0	0	0	0	0	0	0	0	0.333333	0.333333	0.13913	0.193	0.156863
	Gbx2	Random	Random	Random	Random	Random	0.872103	0.00058364	0.854583	0.353888	0.146157	0.0012075	0.000814624	0.00465021	0.0218488	0.134075		Gbx2	0.873111	0.872946	0.871066	0.872672	0.870145	0.87268	0.00123585	0	0	0.00168235	0	0.851433	0.854185	0.862448	0.854044	0.850805	0.388085	0.367825	0.33112	0.33112	0.361496	0.335484	0.362084	0	0	0.265062	0.231	0.234723
	Gcnf	Random	Random	Random	Random	Random	0.608758	0.436946	0.613753	0.227909	0.68682	0.00281126	0.0451025	0.00518708	0.0182329	0.28981		Gcnf	0.611664	0.607693	0.611182	0.603873	0.609015	0.609122	0.476083	0.398099	0.423177	0.394617	0.492756	0.616977	0.608116	0.609098	0.614218	0.620354	0.204634	0.228147	0.213456	0.213456	0.238222	0.254295	0.243156	1	1	0.502833	0.402	0.529269
	Jarid2	Random	Random	Random	Random	Random	0.939652	0.419524	0.965868	0.716004	0.238874	0.000930453	0.0450208	0.00400275	0.0123427	0.218248		Jarid2	0.939259	0.938469	0.940144	0.938828	0.94048	0.940732	0.45375	0.479132	0.38471	0.40466	0.375366	0.969504	0.959197	0.968287	0.965775	0.966578	0.711952	0.731617	0.724821	0.724821	0.717894	0.702872	0.698049	0	0	0.410215	0.3848	0.399355
	Klf2	Random	Random	Random	Random	Random	0.548554	0.297714	0.691909	0.29995	0.0619893	0.00330759	0.0403356	0.00859418	0.0398088	0.0577283		Klf2	0.545195	0.546087	0.549804	0.54739	0.554419	0.548432	0.291069	0.359404	0.264572	0.31245	0.261075	0.690634	0.68229	0.705879	0.69121	0.689534	0.27026	0.33912	0.275382	0.275382	0.263208	0.366585	0.309715	0	0	0.0878686	0.102	0.120078
	Klf4	Random	Random	Random	Random	Random	0.89429	0.00263545	0.924003	0.106942	0.00973027	0.00140023	0.0037142	0.00388387	0.0378246	0.0122096		Klf4	0.893983	0.892958	0.89387	0.893524	0.896964	0.89444	0.00900064	0.00238455	0.00179208	0	0	0.927909	0.919391	0.927698	0.920823	0.924193	0.0889355	0.161196	0.0664377	0.0664377	0.0944735	0.146558	0.124558	0	0	0.00631101	0.013	0.0293403
	Lefty1	Random	Random	Random	Random	Random	0.00244417	0.0775526	0.00174342	0.0113343	0	0.000116733	0.0292603	0.000357225	0.00444328	0		Lefty1	0.00221375	0.00245352	0.00247092	0.00248662	0.00254135	0.00249888	0.10273	0.0888328	0.053576	0.0396044	0.10302	0.00136754	0.00202974	0.00203306	0.00194608	0.00134066	0.0108267	0.0137209	0.0114538	0.0114538	0.00505692	0.0190894	0.00773887	0	0	0	0	0
	Lrh1	Random	Random	Random	Random	Random	0.272037	0.0241716	0.502343	0.492676	0.188047	0.00174477	0.0104777	0.00643617	0.0252739	0.172366		Lrh1	0.272505	0.272188	0.273826	0.268854	0.273244	0.271604	0.0299668	0.034721	0.0115674	0.0142892	0.0303137	0.511936	0.49897	0.505413	0.499905	0.495493	0.499157	0.508062	0.462054	0.462054	0.528264	0.480341	0.508796	0	0	0.326231	0.288	0.326004
	Myc	Random	Random	Random	Random	Random	0.722069	0.14776	0.490865	0.0770228	0.0144479	0.00176521	0.0217409	0.00382102	0.0130412	0.0211513		Myc	0.721361	0.724395	0.720453	0.7242	0.720654	0.721349	0.160053	0.12744	0.139542	0.132143	0.179623	0.489915	0.492153	0.485084	0.491641	0.495535	0.0775994	0.0566018	0.0922719	0.0922719	0.0755145	0.0655972	0.0793025	0	0	0.0111656	0.01	0.0510739
	Mycn	Random	Random	Random	Random	Random	0.294311	0.296825	0.210964	0.207662	0.0479198	0.00194892	0.0360742	0.0047294	0.0256694	0.045728		Mycn	0.292039	0.293297	0.293785	0.297424	0.295799	0.293522	0.288219	0.349086	0.260857	0.316185	0.269777	0.207312	0.205087	0.216845	0.212372	0.213207	0.191613	0.178513	0.233922	0.233922	0.181768	0.234613	0.19928	0	0	0.0626246	0.077	0.0999745
	Nanog	Random	Random	Random	Random	Random	0.278494	0.192865	0.506483	0.55739	0.167385	0.00129639	0.0266916	0.00481253	0.0201742	0.164857		Nanog	0.279174	0.278285	0.279751	0.276045	0.278679	0.27903	0.211043	0.191475	0.202673	0.147414	0.211717	0.507984	0.504559	0.51374	0.505377	0.500755	0.552533	0.58196	0.546262	0.546262	0.585458	0.529569	0.559686	0	0	0.346134	0.18	0.31079
	Oct	Random	Random	Random	Random	Random	0.63977	0.40701	0.663368	0.676089	0.206259	0.000984493	0.0317967	0.00262846	0.0135125	0.193777		Oct	0.63804	0.639365	0.64043	0.640411	0.639692	0.640684	0.418614	0.45455	0.372646	0.403606	0.385635	0.664247	0.661907	0.667611	0.661437	0.661637	0.674835	0.674371	0.687796	0.687796	0.676435	0.648364	0.683026	0	0	0.391282	0.27	0.370014
	Pecam1	Random	Random	Random	Random	Random	0.668337	0.310565	0.791911	0.428372	0.0661957	0.00252889	0.0372615	0.00613796	0.0432118	0.063135		Pecam1	0.665992	0.666151	0.668832	0.668757	0.672859	0.667429	0.344313	0.332375	0.302958	0.249633	0.323546	0.791131	0.78417	0.800574	0.794589	0.789093	0.384514	0.429831	0.39275	0.39275	0.43212	0.50186	0.46478	0	0	0.139328	0.102	0.0896511
	Pitx2	Random	Random	Random	Random	Random	0.00183972	0.108822	0.00601064	0.00844095	0	0.000134281	0.0191985	0.000807962	0.00485341	0		Pitx2	0.00188111	0.00163549	0.0017772	0.00204531	0.00183613	0.00186305	0.12332	0.0906635	0.103001	0.0928795	0.134245	0.00520207	0.00695855	0.00587762	0.00672901	0.00528598	0.00338227	0.00376549	0.0099602	0.0099602	0.00501581	0.017129	0.00987364	0	0	0	0	0
	Rex1	Random	Random	Random	Random	Random	0.850478	0.429401	0.908864	0.507922	0.0667645	0.00195512	0.0334649	0.00300799	0.0426974	0.0633377		Rex1	0.84907	0.848523	0.850067	0.849553	0.853614	0.852042	0.453064	0.438004	0.428669	0.372721	0.45455	0.912014	0.905846	0.912189	0.906877	0.907394	0.472993	0.54257	0.470028	0.470028	0.493762	0.579257	0.526813	0	0	0.137871	0.09	0.105951
	Smad6	Random	Random	Random	Random	Random	0.247784	0.0983457	0.233522	0.0762774	0.525328	0.00134972	0.0212133	0.00432351	0.00904173	0.1937		Smad6	0.249807	0.248029	0.248028	0.24604	0.248283	0.246517	0.110478	0.111773	0.0867258	0.0664725	0.116279	0.235618	0.231389	0.227028	0.235711	0.237865	0.0789047	0.0610811	0.0763055	0.0763055	0.0735526	0.0919326	0.0758597	0.666667	0.666667	0.302049	0.666667	0.324592
	Smad7	Random	Random	Random	Random	Random	0.0180481	0.192944	0.00998263	0.0833066	0.0103523	0.000442469	0.0238638	0.00145854	0.0145962	0.0172605		Smad7	0.0184122	0.0186049	0.0174787	0.0182142	0.0179486	0.0176302	0.189323	0.16297	0.203346	0.182302	0.226781	0.00751996	0.0111727	0.0105837	0.0098485	0.0107884	0.0746998	0.083409	0.0728302	0.0728302	0.0912821	0.0754684	0.112626	0	0	0.0398079	0	0.0119535
	Sox2	Random	Random	Random	Random	Random	0.580214	0.502549	0.72768	0.762364	0.215816	0.00313227	0.0265852	0.00729051	0.0131271	0.212659		Sox2	0.576802	0.576382	0.580929	0.581188	0.584701	0.581281	0.496827	0.545716	0.48389	0.50741	0.478903	0.726556	0.719196	0.739191	0.725139	0.728317	0.750788	0.750347	0.758477	0.758477	0.772088	0.759105	0.787266	0	0	0.438858	0.23	0.410221
	Tbx3	Random	Random	Random	Random	Random	0.0803133	1e-05	0.121519	0	0	0.00155673	0	0.00527344	0	0		Tbx3	0.0784847	0.0793963	0.0818745	0.0796974	0.0825354	0.0798913	0	0	0	0	0	0.127753	0.115632	0.117706	0.120323	0.126181	0	0	0	0	0	0	0	0	0	0	0	0
	Tcf3	Random	Random	Random	Random	Random	0.691849	0.501751	0.471363	0.269324	0.0622838	0.00120634	0.0154802	0.00338604	0.0267078	0.0570504		Tcf3	0.69048	0.691622	0.691224	0.693538	0.691123	0.693107	0.506314	0.526608	0.490724	0.496367	0.488741	0.470629	0.469515	0.467461	0.47292	0.476288	0.246702	0.230685	0.290815	0.290815	0.249044	0.298521	0.278686	0	0	0.0990343	0.101	0.111385
	SignalLIF	1	0	1	0	0	1	0	0.99997	0	0	0	0	6.65929e-05	0	0		SignalLIF	1	1	1	1	1	1	0	0	0	0	0	1	1	1	0.999851	1	0	0	0	0	0	0	0	0	0	0	0	0
	bFGF	0	1	0	0	0	0	0.753073	0	0	0	0	0.0384924	0	0	0		bFGF	0	0	0	0	0	0	0.787248	0.781679	0.733054	0.695461	0.767924	0	0	0	0	0	0	0	0	0	0	0	0	0	0	0	0	0
	iGSK3b	0	0	1	1	1	0	0	0.99997	0.815952	0.947412	0	0	6.65929e-05	0.0115775	0.0725311		iGSK3b	0	0	0	0	0	0	0	0	0	0	0	1	1	1	0.999851	1	0.806917	0.8106	0.830878	0.830878	0.804784	0.806241	0.821367	1	1	0.856249	1	0.88081
	iAct	0	0	0	0	Random	0	0	0	0	0.473035	0	0	0	0	0.0378997		iAct	0	0	0	0	0	0	0	0	0	0	0	0	0	0	0	0	0	0	0	0	0	0	0	0.50268	0.498362	0.437909	0.500492	0.425733
	iBMP	0	0	0	0	0	0	0	0	0	0	0	0	0	0	0		iBMP	0	0	0	0	0	0	0	0	0	0	0	0	0	0	0	0	0	0	0	0	0	0	0	0	0	0	0	0
	iERK	0	0	Random	Random	Random	0	0	0.499592	0.410977	0.470883	0	0	0.00105675	0.00391499	0.0403148		iERK	0	0	0	0	0	0	0	0	0	0	0	0.498677	0.498593	0.499461	0.501126	0.500104	0.412091	0.403081	0.414197	0.414197	0.410663	0.413219	0.409392	0.49826	0.501115	0.410408	0.496568	0.448064
	iWnt	0	0	0	0	0	0	0	0	0	0	0	0	0	0	0		iWnt	0	0	0	0	0	0	0	0	0	0	0	0	0	0	0	0	0	0	0	0	0	0	0	0	0	0	0	0
	Largest SCC size (#profiles)	-	-	-	-	-	15283.3	366.4	10703.6	481.286	32	3133.14	66.6543	848.145	79.0331	0		SCC node	12512	18238	12287	12476	17995	18192	371	471	322	371	297	9918	10103	11025	10452	12020	433	398	626	550	450	444	468	32	32	32	32	32
	Largest SCC sustainability	-	-	-	-	-	1	0.782593	1	0.814981	1	0	0.00502401	0	0.0103348	0		SCC sustainability	1	1	1	1	1	1	0.787248	0.775112	0.781679	0.787248	0.781679	1	1	1	1	1	0.806917	0.8106	0.824078	0.830878	0.804784	0.806241	0.821367	1	1	1	1	1

## Sheet: Simulation (susceptibility)
Simulation Results (2) Susceptibility for each gene and population	Total Supceptiblity of each gene
		LS	2iL	2i-L
	ActivinA	0.192708	0.151042	1.02778
	Bmp4	0.00210438	0.00263047	0.0772506
	Cdx2	0.0105874	0.0170604	0.155854
	Dnmt3b	0.153646	0.166667	0.174558
	Dusp6	0.0859375	0.21875	2.40278
	EpiTFs	0.109601	0.154412	0.248975
	Esrrb	0.0158672	0.015625	0.204973
	Fgf4	0.0152244	0.0112847	0.0727069
	Fgfr2	0.0411932	0.0690476	3.17262
	Gata6	0.000416667	0.000104167	0.000208333
	Gbx2	0.0201066	0.0227827	0.149167
	Gcnf	0.0251116	0.0351891	0.402132
	Jarid2	0.00789474	0.00859107	0.141582
	Klf2	0.0514113	0.0492958	0.337929
	Klf4	0.0153013	0.0155678	0.565
	Lefty1	0.00166667	0.000833333	1.25
	Lrh1	0.0267857	0.0258333	0.22193
	Myc	0.0208333	0.0380155	1.01562
	Mycn	0.0434028	0.0412138	0.321759
	Nanog	0.036036	0.0353964	0.180432
	Oct	0.0197201	0.0184837	0.127737
	Pecam1	0.0478877	0.0457542	0.259579
	Pitx2	0.53125	0.5	11.9167
	Rex1	0.019615	0.0162037	0.207929
	Smad6	0.0243056	0.0381206	0.608073
	Smad7	0.140625	0.229167	0.719444
	Sox2	0.0370547	0.0340136	0.148237
	Tbx3	0.0375	0.0758333	0
	Tcf3	0.0153689	0.0296986	0.249628
	Overall (sum)	1.74916	2.06662	26.3605
	Susceptibility Score*	0.060316	0.0712626	0.908984
