# Supplementary material for: Modeling signaling‐dependent pluripotency with Boolean logic to predict cell fate transitions
Source: Mol Syst Biol. 2018 Jan 29;14(1):e7952. doi: 10.15252/msb.20177952 (PMC5787708; doi:10.15252/msb.20177952)
Supplement: Supplementary file 5 — Source Data for Expanded View [file MSB-14-e7952-s007.zip]

Archive with 7 entries (6 files):
- MSB_7952_Source_data_figure_EV3.xlsx
- __MACOSX/
- __MACOSX/._MSB_7952_Source_data_figure_EV3.xlsx
- MSB_7952_Source_data_figure_EV4.xlsx
- __MACOSX/._MSB_7952_Source_data_figure_EV4.xlsx
- MSB_7952_Source_data_figure_EV5.xlsx
- __MACOSX/._MSB_7952_Source_data_figure_EV5.xlsx
