# Supplementary material for: Modeling signaling‐dependent pluripotency with Boolean logic to predict cell fate transitions
Source: Mol Syst Biol. 2018 Jan 29;14(1):e7952. doi: 10.15252/msb.20177952 (PMC5787708; doi:10.15252/msb.20177952)
Supplement: Supplementary file 5 — Source Data for Expanded View [file MSB-14-e7952-s007.zip › MSB_7952_Source_data_figure_EV3.xlsx]

## Sheet: Sheet1
BMP-dependent OSN up-regulation in EpiSC-signal condition (Fig.EV3d)
Small molecules	Condition	Rep#	Oct	Nanog	Sox2
bFGF+Activin+LDN	Epi-BMP	Rep1	0.144245	0.299098	0.0521458
bFGF+Activin+LDN	Epi-BMP	Rep2	0.06612	0.142218	0.0212754
bFGF+Activin+LDN	Epi-BMP	Rep3	0.215436	0.333295	0.0927788
bFGF+Activin+LDN	Epi-BMP	Rep4	0.0919375	0.28775	0.0519375
bFGF+Activin	Epi	Rep1	0.0942508	0.321651	0.0781651
bFGF+Activin	Epi	Rep2	0.0956207	0.360156	0.0818458
bFGF+Activin	Epi	Rep3	0.199276	0.402824	0.109703
bFGF+Activin	Epi	Rep4	0.17572	0.353729	0.0631981
bFGF+Activin+Bmp	Epi+BMP	Rep1	0.22938	0.459879	0.167359
bFGF+Activin+Bmp	Epi+BMP	Rep2	0.099489	0.382625	0.0990099
bFGF+Activin+Bmp	Epi+BMP	Rep3	0.238815	0.477128	0.163576
bFGF+Activin+Bmp	Epi+BMP	Rep4	0.215257	0.459532	0.160065
