# Supplementary material for: Modeling signaling‐dependent pluripotency with Boolean logic to predict cell fate transitions
Source: Mol Syst Biol. 2018 Jan 29;14(1):e7952. doi: 10.15252/msb.20177952 (PMC5787708; doi:10.15252/msb.20177952)
Supplement: Supplementary file 5 — Source Data for Expanded View [file MSB-14-e7952-s007.zip › MSB_7952_Source_data_figure_EV4.xlsx]

## Sheet: Fig.EV4a,g,f
Signal combinations and control mESC conditions (Figs.4f, EV4a, EV4g, EV4f)
Small molecules	Condition	Rep#	Oct4(+)			Sox2(+)			Nanog(+)
			Exp1	Exp2	Exp3	Exp1	Exp2	Exp3	Exp2	Exp3
Lif	LS	Rep1	0.472325	0.402439	0.731381	0.239852	0.539634	0.675343	0.210366	0.451916
Lif	LS	Rep2	0.870152	0.803476	0.630807	0.641231	0.854947	0.551869	0.515374	0.397834
Chiron+PD	2i-L	Rep1	0.648193	0.857981	0.919898	0.506024	0.802817	0.795416	0.796948	0.902734
Chiron+PD	2i-L	Rep2	0.671964	0.576832	0.910067	0.555051	0.572104	0.755705	0.510638	0.854075
Lif+Chiron+PD	2iL	Rep1	0.978454	0.988898	0.975277	0.750951	0.981213	0.736609	0.876174	0.919176
Lif+Chiron+PD	2iL	Rep2	0.948837	0.870181	0.930211	0.819121	0.849206	0.685356	0.807823	0.88952
Jaki+Dkk1+LDN+Alki+PD		Rep1	0.0750626	0.0174672	0.0293958	0.102585	0.0605115	0.0593359	0.00249532	0.0199601
Jaki+Dkk1+LDN+Alki+PD		Rep2	0.404458	0.00358423	0.0642095	0.463326	0.0842294	0.232202	0	0.028904
Jaki+Dkk1+Bmp4+Alki+PD		Rep1	0.243094	0.157221	0.160503	0.20442	0.165448	0.104461	0.110603	0.189478
Jaki+Dkk1+Bmp4+Alki+PD		Rep2	0.4	0.334732	0.200062	0.313043	0.362416	0.126945	0.27349	0.220597
Lif+Dkk1+LDN+Alki+PD		Rep1	0.693443	0.525084	0.744266	0.747541	0.64214	0.773509	0.351171	0.607798
Lif+Dkk1+LDN+Alki+PD		Rep2	0.926829	0.3125	0.432766	0.926829	0.432292	0.589548	0.21875	0.519671
Lif+Dkk1+Bmp4+Alki+PD		Rep1	0.5	0.437309	0.592334	0.5	0.489297	0.465854	0.397554	0.573171
Lif+Dkk1+Bmp4+Alki+PD		Rep2	0.15	0.292079	0.663441	0.175	0.356436	0.522507	0.212871	0.637779
Jaki+Dkk1+LDN+ActivinA+PD		Rep1	0.2103	0.0941296	0.149018	0.0858369	0.109312	0.0720946	0.0308704	0.154679
Jaki+Dkk1+LDN+ActivinA+PD		Rep2	0.857494	0.0635135	0.512943	0.687439	0.0297297	0.273372	0.00405405	0.250289
Jaki+Dkk1+Bmp4+ActivinA+PD		Rep1	0.281885	0.527047	0.575872	0.108595	0.574756	0.315275	0.238167	0.463506
Jaki+Dkk1+Bmp4+ActivinA+PD		Rep2	0.677222	0.581838	0.241039	0.584444	0.651219	0.148462	0.289579	0.308496
Lif+Dkk1+LDN+ActivinA+PD		Rep1	0.93576	0.67541	0.890026	0.832084	0.655738	0.658568	0.598361	0.816709
Lif+Dkk1+LDN+ActivinA+PD		Rep2	0.966144	0.871078	0.77706	0.925681	0.856246	0.54428	0.830006	0.728167
Lif+Dkk1+Bmp4+ActivinA+PD		Rep1	0.867412	0.635314	0.720575	0.829073	0.59571	0.603749	0.716172	0.832171
Lif+Dkk1+Bmp4+ActivinA+PD		Rep2	0.7	0.925091	0.898578	0.691667	0.887333	0.797156	0.919001	0.881362
Jaki+Chiron+LDN+Alki+PD		Rep1	0.919689	0.2958	0.922866	0.740189	0.304045	0.641038	0.157949	0.623814
Jaki+Chiron+LDN+Alki+PD		Rep2	0.904515	0.564379	0.531129	0.706514	0.565921	0.470611	0.273709	0.434261
Jaki+Chiron+Bmp4+Alki+PD	2i-L+B-A	Rep1	0.457534	0.25152	0.30788	0.405479	0.164134	0.149144	0.18579	0.32255
Jaki+Chiron+Bmp4+Alki+PD	2i-L+B-A	Rep2	0.344689	0.217949	0.540584	0.310621	0.160969	0.219312	0.147436	0.364654
Lif+Chiron+LDN+Alki+PD		Rep1	0.962264	0.6937	0.93347	0.784591	0.756702	0.819857	0.668231	0.893552
Lif+Chiron+LDN+Alki+PD		Rep2	0.817143	0.718171	0.946577	0.782857	0.745365	0.884855	0.645241	0.920643
Lif+Chiron+Bmp4+Alki+PD		Rep1	0.465672	0.430067	0.837662	0.468657	0.43197	0.586039	0.481446	0.789773
Lif+Chiron+Bmp4+Alki+PD		Rep2	0.585714	0.274251	0.964286	0.57619	0.282635	0.727679	0.317365	0.895089
Jaki+Chiron+LDN+ActivinA+PD		Rep1	0.994928	1	1	0.863225	1	0.820755	1	0.931543
Jaki+Chiron+LDN+ActivinA+PD		Rep2	0.999002	1	0.999702	0.86409	1	0.865803	1	0.955615
Jaki+Chiron+Bmp4+ActivinA+PD		Rep1	0.99409	1	0.9573	0.569016	1	0.516529	1	0.815197
Jaki+Chiron+Bmp4+ActivinA+PD		Rep2	0.970766	1	0.864109	0.602487	1	0.434206	1	0.759412
Lif+Chiron+LDN+ActivinA+PD		Rep1	0.957382	1	0.955073	0.817047	1	0.695058	1	0.9152
Lif+Chiron+LDN+ActivinA+PD		Rep2	0.898379	1	0.890372	0.687254	1	0.548141	1	0.831268
Lif+Chiron+Bmp4+ActivinA+PD		Rep1	0.922059	1	0.96543	0.842647	1	0.779933	1	0.926925
Lif+Chiron+Bmp4+ActivinA+PD		Rep2	0.946763	1	0.985392	0.751079	1	0.81063	0.979987	0.951074

## Sheet: Fig.EV4b
OSN correlations (Fig.EV4b)
	Pearson Correlation			SD - Pearson Correlation
Condition	OS	ON	SN	OS	ON	SN
LS	0.85462	0.776588	0.753241	0.0532823	0.0545988	0.0125624
2i-L	0.906557	0.879707	0.860443	0.0366046	0.0397127	0.07009
2iL	0.925005	0.883655	0.856319	0.00735184	0.0172687	0.0429584
	Partial Correlation			SD - Partial Correlation
Average	OS	ON	SN	OS	ON	SN
LS	0.652951	0.369836	0.268488	0.124066	0.210799	0.15444
2i-L	0.683252	0.46253	0.252544	0.0238163	0.0388288	0.134088
2iL	0.610406	0.46841	0.342594	0.0534734	0.0806216	0.109297
Exp1	p_OS	p_ON	p_SN	r_OS	r_ON	r_SN
LS	0.89945	0.820997	0.762408	0.740334	0.478255	0.0960373
LS	0.876664	0.803359	0.747909	0.697776	0.462473	0.152301
2i-L	0.838903	0.830961	0.800532	0.520965	0.488662	0.3416
2i-L	0.900362	0.874189	0.828037	0.648294	0.52734	0.193801
2iL	0.92498	0.871054	0.822072	0.746979	0.5114	0.0876706
2iL	0.913098	0.874657	0.824332	0.699998	0.528371	0.129949
Exp2	p_OS	p_ON	p_SN	r_OS	r_ON	r_SN
LS	0.875607	0.675074	0.76863	0.755878	0.00665498	0.49819
LS	0.774383	0.810632	0.749236	0.43069	0.5499	0.327935
2i-L	0.937109	0.909661	0.900254	0.653558	0.434494	0.329735
2i-L	0.938497	0.914137	0.935553	0.581589	0.296207	0.554632
2iL	0.919712	0.889461	0.886004	0.621246	0.409767	0.378755
2iL	0.931451	0.8978	0.901167	0.641078	0.370306	0.405061
Exp3	p_OS	p_ON	p_SN	r_OS	r_ON	r_SN
LS	0.899757	0.794038	0.758037	0.540137	0.5631	0.120628
LS	0.80186	0.755428	0.733222	0.75289	0.158634	0.415836
2i-L	0.917975	0.833749	0.770269	0.591338	0.56053	0.391438
2i-L	0.906496	0.915541	0.928014	0.666694	0.503229	0.244357
2iL	0.931021	0.861938	0.806869	0.681696	0.432366	0.413582
2iL	0.929771	0.907019	0.897468	0.708516	0.522967	0.100246

## Sheet: Fig.EV4h
Serum_free signal combinations and control mESC conditions (Fig. EV4h)
Small molecules	Condition	Rep#	Oct4(+)	Sox2(+)	Nanog(+)
Lif	LS	Rep1	0.65151	0.629602	0.75313
Lif	LS	Rep2	0.708069	0.581977	0.770259
Chiron+PD	2i-L	Rep1	0.579495	0.264487	0.829495
Chiron+PD	2i-L	Rep2	0.574552	0.432258	0.687455
Lif+Chiron+PD	2iL	Rep1	0.754677	0.522408	0.90608
Lif+Chiron+PD	2iL	Rep2	0.730552	0.504972	0.891402
Jaki+Dkk1+LDN+Alki+PD		Rep1	0.00620877	0.0252231	0.00814901
Jaki+Dkk1+LDN+Alki+PD		Rep2	0.00194278	0.0180148	0.00406217
Jaki+Dkk1+Bmp4+Alki+PD		Rep1	0.122226	0.114767	0.208301
Jaki+Dkk1+Bmp4+Alki+PD		Rep2	0.157964	0.138499	0.287292
Lif+Dkk1+LDN+Alki+PD		Rep1	0.626077	0.698904	0.710846
Lif+Dkk1+LDN+Alki+PD		Rep2	0.589243	0.682821	0.702719
Lif+Dkk1+Bmp4+Alki+PD		Rep1	0.396571	0.412158	0.506346
Lif+Dkk1+Bmp4+Alki+PD		Rep2	0.268833	0.327026	0.403784
Jaki+Dkk1+LDN+ActivinA+PD		Rep1	0.00744952	0.00333268	0.0170555
Jaki+Dkk1+LDN+ActivinA+PD		Rep2	0.0285812	0.00408302	0.0326642
Jaki+Dkk1+Bmp4+ActivinA+PD		Rep1	0.260259	0.136594	0.346449
Jaki+Dkk1+Bmp4+ActivinA+PD		Rep2	0.300917	0.207156	0.400917
Lif+Dkk1+LDN+ActivinA+PD		Rep1	0.465391	0.299497	0.766628
Lif+Dkk1+LDN+ActivinA+PD		Rep2	0.642969	0.518467	0.9322
Lif+Dkk1+Bmp4+ActivinA+PD		Rep1	0.503079	0.407971	0.873076
Lif+Dkk1+Bmp4+ActivinA+PD		Rep2	0.691521	0.423962	0.946292
Jaki+Chiron+LDN+Alki+PD		Rep1	0.0649686	0.0409745	0.148763
Jaki+Chiron+LDN+Alki+PD		Rep2	0.326813	0.265903	0.353212
Jaki+Chiron+Bmp4+Alki+PD	2i-L+B-A	Rep1	0.0995628	0.0423291	0.209658
Jaki+Chiron+Bmp4+Alki+PD	2i-L+B-A	Rep2	0.0639659	0.0207405	0.161272
Lif+Chiron+LDN+Alki+PD		Rep1	0.589694	0.508136	0.783998
Lif+Chiron+LDN+Alki+PD		Rep2	0.692492	0.59405	0.827077
Lif+Chiron+Bmp4+Alki+PD		Rep1	0.297666	0.243215	0.531374
Lif+Chiron+Bmp4+Alki+PD		Rep2	0.210884	0.166928	0.453864
Jaki+Chiron+LDN+ActivinA+PD		Rep1	0.843785	0.4917	1
Jaki+Chiron+LDN+ActivinA+PD		Rep2	0.802211	0.348685	1
Jaki+Chiron+Bmp4+ActivinA+PD		Rep1	0.965266	0.832515	1
Jaki+Chiron+Bmp4+ActivinA+PD		Rep2	0.909598	0.518294	1
Lif+Chiron+LDN+ActivinA+PD		Rep1	0.9387	0.75112	1
Lif+Chiron+LDN+ActivinA+PD		Rep2	0.971195	0.819514	1
Lif+Chiron+Bmp4+ActivinA+PD		Rep1	0.927428	0.696753	1
Lif+Chiron+Bmp4+ActivinA+PD		Rep2	0.836108	0.569758	0.988109
