# Supplementary material for: Modeling signaling‐dependent pluripotency with Boolean logic to predict cell fate transitions
Source: Mol Syst Biol. 2018 Jan 29;14(1):e7952. doi: 10.15252/msb.20177952 (PMC5787708; doi:10.15252/msb.20177952)
Supplement: Supplementary file 5 — Source Data for Expanded View [file MSB-14-e7952-s007.zip › MSB_7952_Source_data_figure_EV5.xlsx]

## Sheet: Sheet1
Signal combinations and control mESC conditions (Fig. EV5b)
Condition	Rep	LS		2iL	2iJ	2iL+B_A		2iJ+B_A
		Exp1	Exp2	Exp1	Exp1	Exp1	Exp2	Exp1	Exp2
%Cdx2+Oct4+	1	3.006	0	0.367	0.337	25.321	3.45433	42.272	24.3094
%Cdx2+Oct4+	2	1.985	0	0	0.245	8.304	2.67857	27.932	5.08693
%Cdx2+Oct4+	3	N.D.	0	0.23	0.099	15.058	2.0751	23.861	6.48929
%Cdx2+Oct4+	4	3.615	0	0.029	1.694	16.051	4.96115	29.526	5.82103
%Cdx2+Oct4_	1	1.554	0	0	0.885	0.132	0.761124	2.666	3.9779
%Cdx2+Oct4_	2	1.402	0	0	0.147	0.129	0.798872	3.571	6.11719
%Cdx2+Oct4_	3	N.D.	0	0	0.033	0.615	0.444664	4.601	3.82868
%Cdx2+Oct4_	4	0	0	0	0.365	0.227	0.239091	3.981	4.51781
		NOTE: LS in Exp2 was over confluent and got a lot of differentiation
