# Supplementary material for: Modeling signaling‐dependent pluripotency with Boolean logic to predict cell fate transitions
Source: Mol Syst Biol. 2018 Jan 29;14(1):e7952. doi: 10.15252/msb.20177952 (PMC5787708; doi:10.15252/msb.20177952)
Supplement: Supplementary file 7 — Source Data for Figure 4 [file MSB-14-e7952-s005.xlsx]

## Sheet: Sheet1
Signal combinations and control mESC conditions (Figs.4f, EV4a, EV4g, EV4f)
Small molecules	Condition	Rep#	Oct4(+)			Sox2(+)			Nanog(+)
			Exp1	Exp2	Exp3	Exp1	Exp2	Exp3	Exp2	Exp3
Lif	LS	Rep1	0.472325	0.402439	0.731381	0.239852	0.539634	0.675343	0.210366	0.451916
Lif	LS	Rep2	0.870152	0.803476	0.630807	0.641231	0.854947	0.551869	0.515374	0.397834
Chiron+PD	2i-L	Rep1	0.648193	0.857981	0.919898	0.506024	0.802817	0.795416	0.796948	0.902734
Chiron+PD	2i-L	Rep2	0.671964	0.576832	0.910067	0.555051	0.572104	0.755705	0.510638	0.854075
Lif+Chiron+PD	2iL	Rep1	0.978454	0.988898	0.975277	0.750951	0.981213	0.736609	0.876174	0.919176
Lif+Chiron+PD	2iL	Rep2	0.948837	0.870181	0.930211	0.819121	0.849206	0.685356	0.807823	0.88952
Jaki+Dkk1+LDN+Alki+PD		Rep1	0.0750626	0.0174672	0.0293958	0.102585	0.0605115	0.0593359	0.00249532	0.0199601
Jaki+Dkk1+LDN+Alki+PD		Rep2	0.404458	0.00358423	0.0642095	0.463326	0.0842294	0.232202	0	0.028904
Jaki+Dkk1+Bmp4+Alki+PD		Rep1	0.243094	0.157221	0.160503	0.20442	0.165448	0.104461	0.110603	0.189478
Jaki+Dkk1+Bmp4+Alki+PD		Rep2	0.4	0.334732	0.200062	0.313043	0.362416	0.126945	0.27349	0.220597
Lif+Dkk1+LDN+Alki+PD		Rep1	0.693443	0.525084	0.744266	0.747541	0.64214	0.773509	0.351171	0.607798
Lif+Dkk1+LDN+Alki+PD		Rep2	0.926829	0.3125	0.432766	0.926829	0.432292	0.589548	0.21875	0.519671
Lif+Dkk1+Bmp4+Alki+PD		Rep1	0.5	0.437309	0.592334	0.5	0.489297	0.465854	0.397554	0.573171
Lif+Dkk1+Bmp4+Alki+PD		Rep2	0.15	0.292079	0.663441	0.175	0.356436	0.522507	0.212871	0.637779
Jaki+Dkk1+LDN+ActivinA+PD		Rep1	0.2103	0.0941296	0.149018	0.0858369	0.109312	0.0720946	0.0308704	0.154679
Jaki+Dkk1+LDN+ActivinA+PD		Rep2	0.857494	0.0635135	0.512943	0.687439	0.0297297	0.273372	0.00405405	0.250289
Jaki+Dkk1+Bmp4+ActivinA+PD		Rep1	0.281885	0.527047	0.575872	0.108595	0.574756	0.315275	0.238167	0.463506
Jaki+Dkk1+Bmp4+ActivinA+PD		Rep2	0.677222	0.581838	0.241039	0.584444	0.651219	0.148462	0.289579	0.308496
Lif+Dkk1+LDN+ActivinA+PD		Rep1	0.93576	0.67541	0.890026	0.832084	0.655738	0.658568	0.598361	0.816709
Lif+Dkk1+LDN+ActivinA+PD		Rep2	0.966144	0.871078	0.77706	0.925681	0.856246	0.54428	0.830006	0.728167
Lif+Dkk1+Bmp4+ActivinA+PD		Rep1	0.867412	0.635314	0.720575	0.829073	0.59571	0.603749	0.716172	0.832171
Lif+Dkk1+Bmp4+ActivinA+PD		Rep2	0.7	0.925091	0.898578	0.691667	0.887333	0.797156	0.919001	0.881362
Jaki+Chiron+LDN+Alki+PD		Rep1	0.919689	0.2958	0.922866	0.740189	0.304045	0.641038	0.157949	0.623814
Jaki+Chiron+LDN+Alki+PD		Rep2	0.904515	0.564379	0.531129	0.706514	0.565921	0.470611	0.273709	0.434261
Jaki+Chiron+Bmp4+Alki+PD	2i-L+B-A	Rep1	0.457534	0.25152	0.30788	0.405479	0.164134	0.149144	0.18579	0.32255
Jaki+Chiron+Bmp4+Alki+PD	2i-L+B-A	Rep2	0.344689	0.217949	0.540584	0.310621	0.160969	0.219312	0.147436	0.364654
Lif+Chiron+LDN+Alki+PD		Rep1	0.962264	0.6937	0.93347	0.784591	0.756702	0.819857	0.668231	0.893552
Lif+Chiron+LDN+Alki+PD		Rep2	0.817143	0.718171	0.946577	0.782857	0.745365	0.884855	0.645241	0.920643
Lif+Chiron+Bmp4+Alki+PD		Rep1	0.465672	0.430067	0.837662	0.468657	0.43197	0.586039	0.481446	0.789773
Lif+Chiron+Bmp4+Alki+PD		Rep2	0.585714	0.274251	0.964286	0.57619	0.282635	0.727679	0.317365	0.895089
Jaki+Chiron+LDN+ActivinA+PD		Rep1	0.994928	1	1	0.863225	1	0.820755	1	0.931543
Jaki+Chiron+LDN+ActivinA+PD		Rep2	0.999002	1	0.999702	0.86409	1	0.865803	1	0.955615
Jaki+Chiron+Bmp4+ActivinA+PD		Rep1	0.99409	1	0.9573	0.569016	1	0.516529	1	0.815197
Jaki+Chiron+Bmp4+ActivinA+PD		Rep2	0.970766	1	0.864109	0.602487	1	0.434206	1	0.759412
Lif+Chiron+LDN+ActivinA+PD		Rep1	0.957382	1	0.955073	0.817047	1	0.695058	1	0.9152
Lif+Chiron+LDN+ActivinA+PD		Rep2	0.898379	1	0.890372	0.687254	1	0.548141	1	0.831268
Lif+Chiron+Bmp4+ActivinA+PD		Rep1	0.922059	1	0.96543	0.842647	1	0.779933	1	0.926925
Lif+Chiron+Bmp4+ActivinA+PD		Rep2	0.946763	1	0.985392	0.751079	1	0.81063	0.979987	0.951074
