# Supplementary material for: Modeling signaling‐dependent pluripotency with Boolean logic to predict cell fate transitions
Source: Mol Syst Biol. 2018 Jan 29;14(1):e7952. doi: 10.15252/msb.20177952 (PMC5787708; doi:10.15252/msb.20177952)
Supplement: Supplementary file 8 — Source Data for Figure 5 [file MSB-14-e7952-s006.xlsx]

## Sheet: Fig.5a
Expression for lineage specific genes (Fig.5a)
*Data shown in relative to 2iL, each Exp is an average of three technical replicates
Day2 or Day3	Gene	Mean Exp1	Mean Exp2	Exp3(mean passage 26)	Exp4(mean passage 27)	Mean Exp1	Mean Exp2	Exp3(mean passage 26)	Exp4(mean passage 27)
Vs. Actb Ave(Ct_ vs.2iL)		2iJ	2iJ	2iJ	2iJ	2iJ+B-A	2iJ+B-A	2iJ+B-A	2iJ+B-A
Day2	Oct4	0.866348	0.633161	1.09386	0.860204	0.555291	0.601614	0.746298	0.911408
	Sox2	1.15135	0.627244	0.913657	0.723664	0.845667	0.446458	0.629748	0.440378
	Nanog	0.826158		0.796337	0.910362	0.608645		0.286887	0.727185
Day3	Oct4	1.09683		1.01656	0.865536	0.765014		0.944627	0.544249
	Sox2	1.27637		0.7703	0.878695	0.788614		0.392056	0.451318
	Nanog	0.915		1.10279	1.05221	0.582428		0.903026	0.288136
Day2	Eomes	1.01624	0.783085	1.29317	1.46434	0.955912	0.68495	0.334842	0.455327
	Otx2	1.01414	1.66297	2.17064	1.97364	0.68421	1.52829	1.89724	3.22553
	FGF5	2.20187	1.56293	3.31926	0.905601	0.626242	0.804317	0.390505	0.251971
Day3	Eomes	1.16152		1.49352	1.54195	0.445684		0.318307	0.331229
	Otx2	1.50137		2.40522	2.36187	0.839001		3.73454	3.37511
	FGF5	6.17412		0.78998	0.615824	0.861471		2.07018	1.49102
Day2	Cdx2	1.58502	0.601921	0.872274	1.22349	3.34218	3.41812	12.1019	20.3375
	Trop2	3.76925	0.286462	0.388041	0.353328	7.20167	2.29987	3.9421	6.7511
Day3	Cdx2	1.33525		2.03311	1.47945	2.69351		4.76513	5.26455
	Trop2	2.37441		1.23898	0.499335	7.63457		10.2536	8.6181
Day2	GATA6	3.94349	0.249073	0.38142	0.287691	10.2416	1.49391	3.71891	5.78025
Day3	GATA6	2.65302		0.48207	0.261211	5.1683		3.31774	2.54759

## Sheet: Fig.5d
Co-staining of lineage-specific TFs (Fig.5d)
Cdx2_Oct4_T
Population	Lineage Interpretation	Mean of two technical Rep	2iJ+B_A	2i+B_A	J+B_A	2iJ+B	2iJ_A	2iJ	2iL+J	LS
Cdx2(+) T(-) Oct4(-)	TE	Exp1	17.2012		0.384201			0.245818	0.172269	0.012119
		Exp2	7.65861	0.510628	0.789324	3.25573	1.88118	0.0444999		0.197494
Cdx2(+) T(+) Oct4(-)	ME	Exp1	1.22438		0			0.0195523	0.0133253	0.0113552
		Exp2	2.02285	0.119475	0.0300245	0.162363	0.862575	0.0767754		0.10182
Cdx2(-) T(+) Oct4(-)	Epiblst	Exp1	0.502991		1.02355			0.949323	0.659743	0.240399
		Exp2	2.65321	0.962584	2.13521	1.41232	2.39772	0.833944		0.860156
Cdx2(+) T(-) Oct4(-)	TE	average	12.4299	0.510628	0.586763	3.25573	1.88118	0.145159	0.172269	0.104806
Cdx2(+) T(+) Oct4(-)	ME	average	1.62361	0.119475	0.0150122	0.162363	0.862575	0.0481639	0.0133253	0.0565876
Cdx2(-) T(+) Oct4(-)	Epiblst	average	1.5781	0.962584	1.57938	1.41232	2.39772	0.891634	0.659743	0.550278
Cdx2_Oct4_Gata4
Population	Lineage Interpretation	Mean of two technical Rep	2iJ+B_A	2i+B_A	J+B_A	2iJ+B	2iJ_A	2iJ	2iL+J	LS
Cdx2(+) Gata4(-) Oct4(-)	TE	Exp1	19.0661		0.146899			0.250672	0.100122	0.0834973
		Exp2	5.37012	0.939293	1.80143	4.15869	6.08048	0.0657428		0.107306
Cdx2(+) Gata4(+) Oct4(-)	ME	Exp1	0.0250653		0			0.0250158	0	0
		Exp2	0.182186	0.0300891	0	0.0107009	0.0325203	0		0
Cdx2(-) Gata4(+) Oct4(-)	PE	Exp1	0.0866153		0.0742047			0.487189	0.338526	0.0178923
		Exp2	0.318239	0.419913	0.00834585	0.0109397	0.0100705	0.00774653		0
Cdx2(+) Gata4(-) Oct4(-)	TE	average	12.2181	0.939293	0.974166	4.15869	6.08048	0.158208	0.100122	0.0954018
Cdx2(+) Gata4(+) Oct4(-)	ME	average	0.103625	0.0300891	0	0.0107009	0.0325203	0.0125079	0	0
Cdx2(-) Gata4(+) Oct4(-)	PE	average	0.202427	0.419913	0.0412753	0.0109397	0.0100705	0.247468	0.338526	0.00894614

## Sheet: Fig.5e
Expression for TE-specific genes (Fig.5e)
Data shown in relative to LS
Gene	2i-L	2i-L (SEM)	2iJ	2iJ (SEM)	2iJ+B-A	2iJ+B-A (SEM)	TSC	TSC (SEM)
Oct4	0.909609	0.286832	0.975687	0.431391	0.718284	0.461346	0.00158189	0.000603079
Nanog	1.99222	0.616585	2.03196	0.629796	1.34185	0.842311	0.00720476	0.00617826
Cdx2	0.666503	0.260097	0.860702	0.373305	5.93126	3.09389	54.6559	49.6783
Trop2	0.766139	0.462585	0.561975	0.203378	5.88503	3.36275	7.16477	6.02898
Furin	1.06829	0.194821	1.18675	0.229707	2.41284	1.04409	8.61262	8.0314
Gata3	2.1934	1.398	2.30608	0.828674	12.9157	8.65171	123.708	155.971
Elf5	1.57001	0.930378	1.10003	0.124505	2.49589	1.93622	908.307	793.894
Hand1	1.28033	1.06404	0.849978	0.227674	69.5841	68.6314	542.524	621.865
Exp1	Mean of three technical replicates
		LS	2i	2iJ	2iJ +B-A	TSC
	Oct4	1	0.870422	0.776143	0.272994	0.00181733
	Nanog	1	1.90446	1.81715	0.526092	0.00345753
	Cdx2	1	1.27235	1.79829	7.5626	14.5825
	Tacstd2	1	0.936916	0.891893	3.5333	7.0107
	Furin	1	1.23319	1.28391	1.82103	2.99118
	Gata3	1	2.83146	3.61719	10.1396	44.93
	Elf5	1	1.81026	1.4154	2.4134	817.557
	Hand1	1	0.832052	0.872254	18.5942	136.131
Exp2 (mean passage 26)	Mean of three technical replicates
		LS	26_2 2i	26_2 2iJ	26_2 2iJB_A	TS1
	Oct4	1	0.782262	0.841133	0.84976	0.00201763
	Nanog	1	2.3324	2.11835	1.86167	0.01371
	Cdx2	1	0.511123	0.402212	8.17909	106.377
	Trop2	1	1.13624	0.588662	8.76524	12.9818
	Furin	1	1.09966	1.12225	2.29104	17.1821
	Gata3	1	3.26551	2.43969	21.4489	297.471
	Elf5	1	2.35044	1.04373	4.35727	1697.28
	Hand1	1	2.38912	0.958725	143.442	1233.95
Exp3 (mean passage 27)	Mean of three technical replicates
		LS	27_3 2i	27_3 2iJ	27_3 2iJ+B_A	TS2
	Oct4	1	1.07614	1.30978	1.0321	0.000910723
	Nanog	1	1.73981	2.16038	1.63777	0.00444674
	Cdx2	1	0.216041	0.381603	2.05209	43.0084
	Trop2	1	0.225263	0.205372	5.35654	1.50179
	Furin	1	0.872014	1.15409	3.12647	5.66456
	Gata3	1	0.483239	0.86135	7.1586	28.7219
	Elf5	1	0.549324	0.840962	0.716989	210.085
	Hand1	1	0.619819	0.718954	46.7159	257.495
